# Supplementary material for: General versus sports-specific injury prevention programs in athletes: A systematic review on the effects on performance
Source: PLoS One. 2019 Aug 29;14(8):e0221346. doi: 10.1371/journal.pone.0221346 (PMC6715272; doi:10.1371/journal.pone.0221346)
Supplement: S2 File — (XLSX) [file pone.0221346.s005.xlsx]

## Sheet: TitleScreen
Yes	Alvarez Saez, Myrian Marta; Rial Rebullido, Tamara; Chulvi Medrano, Ivan; Garcia Soidan, Jose Luis; Cortell Tormo, Juan Manuel_Can an eight-week program based on the hypopressive technique produce changes in pelvic floor function and body composition in female rugby players?_RETOS-NUEVAS TENDENCIAS EN EDUCACION FISICA DEPORTE Y RECREACION__30_26_29___2016_2016
Yes	Asadi, Abbas; Saez de Villarreal, Eduardo; Arazi, Hamid_THE EFFECTS OF PLYOMETRIC TYPE NEUROMUSCULAR TRAINING ON POSTURAL CONTROL PERFORMANCE OF MALE TEAM BASKETBALL PLAYERS_JOURNAL OF STRENGTH AND CONDITIONING RESEARCH_29_7_1870_1875__10.1519/JSC.0000000000000832_42186_2015
Yes	Baeza (2017) EFFECT OF "FIFA 11+" ON THE PATTERN OF FUNDAMENTAL MOVEMENTS IN UNDER-14 SOCCER PLAYERS_REVISTA BRASILEIRA DE MEDICINA.
Yes	Bartolini, J. Albert; Brown, Lee E.; Coburn, Jared W.; Judelson, Daniel A.; Spiering, Barry A.; Aguirre, Nick W.; Carney, Keven R.; Harris, Kenten B._OPTIMAL ELASTIC CORD ASSISTANCE FOR SPRINTING IN COLLEGIATE WOMEN SOCCER PLAYERS_JOURNAL OF STRENGTH AND CONDITIONING RESEARCH_25_5_1263_1270__10.1519/JSC.0b013e318215f575_40664_2011
Yes	Battaglia, G.; Paoli, A.; Bellafiore, M.; Bianco, A.; Palma, A._Influence of a sport-specific training background on vertical jumping and throwing performance in young female basketball and volleyball players_JOURNAL OF SPORTS MEDICINE AND PHYSICAL FITNESS_54_5_581_587___41913_2014
Yes	Beattie, Kris; Kenny, Ian C.; Lyons, Mark; Carson, Brian P._The Effect of Strength Training on Performance in Endurance Athletes_SPORTS MEDICINE_44_6_845_865__10.1007/s40279-014-0157-y_41791_2014
Yes	Behrens, Martin; Mau-Moeller, Anett; Laabs, Henrike; Felser, Sabine; Bruhn, Sven_Combined sensorimotor and resistance training for young short track speed skaters: A case study_ISOKINETICS AND EXERCISE SCIENCE_18_4_193_200__10.3233/IES-2010-0384_2010_2010
Yes	Best, Raymond; Simon, Perikles; Niess, Andreas; Striegel, Heiko_Influence of various preseason training in elite youth soccer players_CENTRAL EUROPEAN JOURNAL OF MEDICINE_8_6_803_809__10.2478/s11536-013-0236-8_41609_2013
Yes	Binnie, Martyn John; Dawson, Brian; Arnot, Mark Alexander; Pinnington, Hugh; Landers, Grant; Peeling, Peter_Effect of sand versus grass training surfaces during an 8-week pre-season conditioning programme in team sport athletes_JOURNAL OF SPORTS SCIENCES_32_11_1001_1012__10.1080/02640414.2013.879333_JUL 3 2014_2014
Yes	Chimera, Nicole J.; Kremer, Kira_SPORTSMETRICS (TM) TRAINING IMPROVES POWER AND LANDING IN HIGH SCHOOL ROWERS_INTERNATIONAL JOURNAL OF SPORTS PHYSICAL THERAPY_11_1_44_53___42401_2016
Yes	Clark JE. The use of an 8-week mixed-intensity interval endurance-training program improves the aerobic fitness of female soccer players. J Strength Cond Res. 2010 Jul;24(7):1773-81. doi: 10.1519/JSC.0b013e3181ce2495. PubMed PMID: 20555286.
Yes	Contreras, Bret; Vigotsky, Andrew D.; Schoenfeld, Brad J.; Beardsley, Chris; McMaster, Daniel T.; Reyneke, Jan H. T.; Cronin, John B._Effects of a Six-Week Hip Thrust vs. Front Squat Resistance Training Program on Performance in Adolescent Males: A Randomized Controlled Trial_JOURNAL OF STRENGTH AND CONDITIONING RESEARCH_31_4_999_1008__10.1519/JSC.0000000000001510_42826_2017
Yes	Cressey, Eric M.; West, Chris A.; Tiberio, David P.; Kraemer, William J.; Maresh, Carl M._The effects of ten weeks of lower-body unstable surface training on markers of athletic performance_JOURNAL OF STRENGTH AND CONDITIONING RESEARCH_21_2_561_567__10.1519/R-19845.1_39203_2007
Yes	Daneshjoo (2013) THE EFFECTS OF INJURY PREVENTION WARM-UP PROGRAMMES ON KNEE STRENGTH IN MALE SOCCER PLAYERS
Yes	Esser, Margarete_Effects of Core Stability Training on Masters Swimmers_SPORTVERLETZUNG-SPORTSCHADEN_31_2_93_102__10.1055/s-0043-101973_42887_2017
Yes	Fachina, Rafael J.; Martins, Domingo S.; Montagner, Paulo C.; Borin, Joao P.; Vancini, Rodrigo L.; Andrade, Marilia dos Santos; Barbosa de Lira, Claudio A._Combined plyometric and strength training improves repeated sprint ability and agility in young male basketball players_GAZZETTA MEDICA ITALIANA ARCHIVIO PER LE SCIENZE MEDICHE_176_3_75_84__10.23736/S0393-3660.16.03341-6_42795_2017
Yes	Farley, Oliver R. L.; Secomb, Josh L.; Parsonage, Joanna R.; Lundgren, Lina E.; Abbiss, Chris R.; Sheppard, Jeremy M._Five Weeks of Sprint and High-Intensity Interval Training Improves Paddling Performance in Adolescent Surfers_JOURNAL OF STRENGTH AND CONDITIONING RESEARCH_30_9_2446_2452__10.1519/JSC.0000000000001364_42614_2016
Yes	Fernandez (2012) Long-term effects of whole-body vibration training in high-level female basketball players.
Yes	Fernandez-Fernandez, Jaime; Sanz, David; Manuel Sarabia, Jose; Moya, Manuel_The Effects of Sport-Specific Drills Training or High -Intensity Interval Training in Young Tennis Players_INTERNATIONAL JOURNAL OF SPORTS PHYSIOLOGY AND PERFORMANCE_12_1_90_98__10.1123/ijspp.2015-0684_42736_2017
Yes	Filipa, Alyson; Byrnes, Robyn; Paterno, Mark V.; Myer, Gregory D.; Hewett, Timothy E._Neuromuscular Training Improves Performance on the Star Excursion Balance Test in Young Female Athletes_JOURNAL OF ORTHOPAEDIC & SPORTS PHYSICAL THERAPY_40_9_551_558__10.2519/jospt.2010.3325_40422_2010
Yes	Ghigiarelli, Jamie J.; Nagle, Elizabeth F.; Gross, Fredric L.; Robertson, Robert J.; Irrgang, James J.; Myslinski, Tom_THE EFFECTS OF A 7-WEEK HEAVY ELASTIC BAND AND WEIGHT CHAIN PROGRAM ON UPPER-BODY STRENGTH AND UPPER-BODY POWER IN A SAMPLE OF DIVISION 1-AA FOOTBALL PLAYERS_JOURNAL OF STRENGTH AND CONDITIONING RESEARCH_23_3_756_764__10.1519/JSC.0b013e3181a2b8a2_39934_2009
Yes	Gonzalez, G.; Oyarzo, C.; Fischer, M.; De la Fuente, M. J.; Diaz, V; Berral, F. J._SPECIFIC TRAINING OF THE POSTURAL BALANCE IN THE YOUNG SOCCER PLAYERS_REVISTA INTERNACIONAL DE MEDICINA Y CIENCIAS DE LA ACTIVIDAD FISICA Y DEL DEPORTE_11_41_95_114___40603_2011
Yes	Heleno, Lucas Rafael; da Silva, Rubens A.; Shigaki, Leonardo; Araujo, Cynthia Gobbi Alves; Candido, Cristiane Regina Coelho; Okazaki, Victor Hugo Alves; Frisseli, Ariobaldo; Guerino Macedo, Christiane de S._Five-week sensory motor training program improves functional performance and postural control in young male soccer players - A blind randomized clinical trial_PHYSICAL THERAPY IN SPORT_22__74_…
Yes	Hermassi, Souhail; Chelly, Mohamed Souhaiel; Fieseler, Georg; Bartels, Thomas; Schulze, Stephan; Delank, Karl-Stefan; Shephard, Roy J.; Schwesig, Rene_Effects of In-Season Explosive Strength Training on Maximal Leg Strength, Jumping, Sprinting, andIntermittent Aerobic Performance in Male Handball Athletes_SPORTVERLETZUNG-SPORTSCHADEN_31_3_167_173__10.1055/s-0043-103469_42979_2017
Yes	Hermassi, Souhail; van den Tillaar, Roland; Khlifa, Riadh; Chelly, Mohamed Souhaiel; Chamari, Karim_COMPARISON OF IN-SEASON-SPECIFIC RESISTANCE VS. A REGULAR THROWING TRAINING PROGRAM ON THROWING VELOCITY, ANTHROPOMETRY, AND POWER PERFORMANCE IN ELITE HANDBALL PLAYERS_JOURNAL OF STRENGTH AND CONDITIONING RESEARCH_29_8_2105_2114__10.1519/JSC.0000000000000855_42217_2015
Yes	Herrington, Lee_THE EFFECTS OF 4 WEEKS OF JUMP TRAINING ON LANDING KNEE VALGUS AND CROSSOVER HOP PERFORMANCE IN FEMALE BASKETBALL PLAYERS_JOURNAL OF STRENGTH AND CONDITIONING RESEARCH_24_12_3427_3432__10.1519/JSC.0b013e3181c1fcd8_40513_2010
Yes	Hori, Naruhiro; Newton, Robert U.; Andrews, Warren A.; Kawamori, Naoki; McGuigan, Michael R.; Nosaka, Kazunori_DOES PERFORMANCE OF HANG POWER CLEAN DIFFERENTIATE PERFORMANCE OF JUMPING, SPRINTING, AND CHANGING OF DIRECTION?_JOURNAL OF STRENGTH AND CONDITIONING RESEARCH_22_2_412_418__10.1519/JSC.0b013e318166052b_39508_2008
Yes	Hoshikawa Y, Iida T, Muramatsu M, Ii N, Nakajima Y, Chumank K, Kanehisa H. Effects of stabilization training on trunk muscularity and physical performances in youth soccer players. J Strength Cond Res. 2013 Nov;27(11):3142-9. doi: 10.1519/JSC.0b013e31828bed36. PubMed PMID: 23442276.
Yes	Jakeman, John R.; Mcmullan, Judith; Babraj, John A._EFFICACY OF A FOUR-WEEK UPHILL SPRINT TRAINING INTERVENTION IN FIELD HOCKEY PLAYERS_JOURNAL OF STRENGTH AND CONDITIONING RESEARCH_30_10_2761_2766__10.1519/JSC.0000000000001373_42644_2016
Yes	Johnson, A. Wayne; Eastman, Carie S.; Feland, Jeffery Brent; Mitchell, Ulrike H.; Mortensen, Bartley Brett; Eggett, Dennis_Effect of High-Speed Treadmill Training With a Body Weight Support System in a Sport Acceleration Program With Female Soccer Players_JOURNAL OF STRENGTH AND CONDITIONING RESEARCH_27_6_1496_1502__10.1519/JSC.0b013e31826cac04_41426_2013
Yes	Jullien H, Bisch C, Largouët N, Manouvrier C, Carling CJ, Amiard V. Does a short period of lower limb strength training improve performance in field-based tests of running and agility in young professional soccer players? J Strength Cond Res. 2008 Mar;22(2):404-11. doi: 10.1519/JSC.0b013e31816601e5. PubMed PMID: 18550954.
Yes	Kang (2013) Alterations of Muscular Strength and Left and Right Limb Balance in Weightlifters after an 8-week Balance Training Program
Yes	Kendall, Kristina L.; Fukuda, David H._Rowing Ergometer Training for Combat Sports_STRENGTH AND CONDITIONING JOURNAL_33_6_80_85__10.1519/SSC.0b013e318222b7d3_40878_2011
Yes	Kim, Taewhan; Kil, Sekee; Chung, Jinwook; Moon, Jeheon; Oh, Eunyoung_Effects of specific muscle imbalance improvement training on the balance ability in elite fencers_JOURNAL OF PHYSICAL THERAPY SCIENCE_27_5_1589_1592__10.1589/jpts.27.1589_42125_2015
Yes	Klugman, Madelyn F.; Brent, Jensen L.; Myer, Gregory D.; Ford, Kevin R.; Hewett, Timothy E._Does an In-Season Only Neuromuscular Training Protocol Reduce Deficits Quantified by the Tuck Jump Assessment?_CLINICS IN SPORTS MEDICINE_30_4_825_+__10.1016/j.csm.2011.07.001_40817_2011
Yes	Krommes, Kasper; Bandholm, Thomas; Jakobsen, Markus D.; Andersen, Lars L.; Serner, Andreas; Holmich, Per; Thorborg, Kristian_DYNAMIC HIP ADDUCTION, ABDUCTION AND ABDOMINAL EXERCISES FROM THE HOLMICH GROIN-INJURY PREVENTION PROGRAM ARE INTENSE ENOUGH TO BE CONSIDERED STRENGTHENING EXERCISES - A CROSS-SECTIONAL STUDY_INTERNATIONAL JOURNAL OF SPORTS PHYSICAL THERAPY_12_3_371_380___42887_2017
Yes	Lamb, Marianne; de Oliveira, Priscila Daniele; Tano, Simone Sayomi; de Oliveira Gil, Andre Wilson; Nobre dos Santos, Eliana Virginia; Parron Fernandes, Karen Barros; Semeao, Florisvaldo Aparecido; de Oliveira, Rodrigo Franco_EFFECT OF PROPRIOCEPTIVE TRAINING ON BALANCE OF RHYTHMIC GYMNASTICS ATHLETES_REVISTA BRASILEIRA DE MEDICINA DO ESPORTE_20_5_379_382__10.1590/1517-86922014200502056_SEP-OCT 20…
Yes	Lee, J. T.; Soboleswki, E. J.; Story, C. E.; Shields, E. W.; Battaglini, C. L._The feasibility of an 8-week, home-based isometric strength-training program for improving dressage test performance in equestrian athletes_COMPARATIVE EXERCISE PHYSIOLOGY_11_4_223_229__10.3920/CEP150018_2015_2015
Yes	Lephart SM, Smoliga JM, Myers JB, Sell TC, Tsai YS. An eight-week golf-specific exercise program improves physical characteristics, swing mechanics, and golf performance in recreational golfers. J Strength Cond Res. 2007 Aug;21(3):860-9. PubMed PMID: 17685707.
Yes	Linek, Pawel; Saulicz, Edward; Mysliwiec, Andrzej; Wojtowicz, Monika; Wolny, Tomasz_The Effect of Specific Sling Exercises on the Functional Movement Screen Score in Adolescent Volleyball Players: A Preliminary Study_JOURNAL OF HUMAN KINETICS_54_1_83_90__10.1515/hukin-2016-0037_42705_2016
Yes	Loturco, I.; Kobal, R.; Maldonado, T.; Piazzi, A. F.; Bottino, A.; Kitamura, K.; Abad, C. C. C.; Pereira, L. A.; Nakamura, F. Y._Jump Squat is More Related to Sprinting and Jumping Abilities than Olympic Push Press_INTERNATIONAL JOURNAL OF SPORTS MEDICINE_38_8_604_612__10.1055/s-0035-1565201_42917_2017
Yes	Loturco, Irineu; Kobal, Ronaldo; Kitamura, Katia; Cal Abad, Cesar C.; Faust, Bruno; Almeida, Lucas; Pereira, Lucas A._Mixed Training Methods: Effects of Combining Resisted Sprints or Plyometrics with Optimum Power Loads on Sprint and Agility Performance in Professional Soccer Players_FRONTIERS IN PHYSIOLOGY_8____1034_10.3389/fphys.2017.01034_DEC 12 2017_2017
Yes	Markovic (2017)
Yes	Martin, Luc J.; Anderson, Scott H.; Schmale, Matthew S.; Hallworth, Jillian R.; Hazell, Tom J._A group-enhanced sprint interval training program for amateur athletes_APPLIED PHYSIOLOGY NUTRITION AND METABOLISM_41_8_809_815__10.1139/apnm-2015-0673_42583_2016
Yes	Mascarin, Naryana Cristina; Barbosa de Lira, Claudio Andre; Vancini, Rodrigo Luiz; da Silva, Antonio Carlos; Andrade, Marilia Santos_The effects of preventive rubber band training on shoulder joint imbalance and throwing performance in handball players: A randomized and prospective study_JOURNAL OF BODYWORK AND MOVEMENT THERAPIES_21_4_1017_1023__10.1016/j.jbmt.2017.01.003_43009_2017
Yes	Mohney, Gretchen; Miller, Michael G.; Hanson, Nicholas_Strengthening the Figure Skater: Considerations for Injury Prevention and Performance_STRENGTH AND CONDITIONING JOURNAL_39_3_58_65__10.1519/SSC.0000000000000220_42887_2017
Yes	Niederbracht (2008) Effects of a shoulder injury prevention strength training program on eccentric external rotator muscle strength and glenohumeral joint imbalance in female overhead activity athletes
Yes	Ondra, Lukas; Natesta, Petr; Bizovska, Lucia; Kubonova, Eliska; Svoboda, Zdenek_Effect of in-season neuromuscular and proprioceptive training on postural stability in male youth basketball players_ACTA GYMNICA_47_3_144_149__10.5507/ag.2017.019_2017_2017
Yes	Palmer, Thomas; Uhl, Timothy L.; Howell, Dana; Hewett, Timothy E.; Viele, Kert; Mattacola, Carl G._Sport-Specific Training Targeting the Proximal Segments and Throwing Velocity in Collegiate Throwing Athletes_JOURNAL OF ATHLETIC TRAINING_50_6_567_577__10.4085/1062-6040-50.1.05_42156_2015
Yes	Pistilli, Emidio E.; Ginther, Geoff; Larsen, Jen_Sport-Specific Strength-Training Exercises for the Sport of Lacrosse_STRENGTH AND CONDITIONING JOURNAL_30_4_31_38__10.1519/SSC.0b013e31817d1cf7_39661_2008
Yes	Prieske, O.; Muehlbauer, T.; Borde, R.; Gube, M.; Bruhn, S.; Behm, D. G.; Granacher, U._Neuromuscular and athletic performance following core strength training in elite youth soccer: Role of instability_SCANDINAVIAN JOURNAL OF MEDICINE & SCIENCE IN SPORTS_26_1_48_56__10.1111/sms.12403_42370_2016
Yes	Ramirez-Campillo, Rodrigo; Alvarez, Cristian; Henriquez-Olguin, Carlos; Baez, Eduardo B.; Martinez, Cristian; Andrade, David C.; Izquierdo, Mikel_EFFECTS OF PLYOMETRIC TRAINING ON ENDURANCE AND EXPLOSIVE STRENGTH PERFORMANCE IN COMPETITIVE MIDDLE- AND LONG-DISTANCE RUNNERS_JOURNAL OF STRENGTH AND CONDITIONING RESEARCH_28_1_97_104__10.1519/JSC.0b013e3182a1f44c_41640_2014
Yes	Ramos Veliz, Rafael; Requena, Bernardo; Suarez-Arrones, Luis; Newton, Robert U.; Saez de Villarreal, Eduardo_Effects of 18-Week In-Season Heavy-Resistance and Power Training on Throwing Velocity, Strength, Jumping, and Maximal Sprint Swim Performance of Elite Male Water Polo Players_JOURNAL OF STRENGTH AND CONDITIONING RESEARCH_28_4_1007_1014__10.1519/JSC.0000000000000240_41730_2014
Yes	Rasool and George The impact of single leg ynamic balance training on dynamic stability
Yes	Rensing, N.; Westermann, A.; Moeller, D.; von Piekartz, H._Effects of Reactive Jump Training in Handball Players Regarding Jump Height and Power Development in the Triceps Surae Muscle_SPORTVERLETZUNG-SPORTSCHADEN_29_4_236_243__10.1055/s-0041-106947_42339_2015
Yes	Rhea, Matthew R.; Oliverson, Jeff R.; Marshall, Greg; Peterson, Mark D.; Kenn, Joseph G.; Ayllon, Fernando Naclerio_Noncompatibility of power and endurance training among college baseball players_JOURNAL OF STRENGTH AND CONDITIONING RESEARCH_22_1_230_234__10.1519/JSC.0b013e31815fa038_39448_2008
Yes	Rhea, Matthew R.; Peterson, Mark D.; Lunt, Kregg T.; Naclerio Ayllon, Fernando_THE EFFECTIVENESS OF RESISTED JUMP TRAINING ON THE VERTIMAX IN HIGH SCHOOL ATHLETES_JOURNAL OF STRENGTH AND CONDITIONING RESEARCH_22_3_731_734__10.1519/JSC.0b013e3181660c59_39569_2008
Yes	Richards, Justin A.; Dawson, Tom A._OPTIMIZING EXERCISE OUTCOMES: THE EFFICACY OF RESISTANCE TRAINING USING CONVENTIONAL VS. NOVEL MOVEMENT ARCS_JOURNAL OF STRENGTH AND CONDITIONING RESEARCH_23_7_2015_2024__10.1519/JSC.0b013e3181b43aa6_40087_2009
Yes	Romero-Franco N, Jiménez-Reyes P. Unipedal Postural Balance and Countermovement Jumps After a Warm-up and Plyometric Training Session: A Randomized Controlled Trial. J Strength Cond Res. 2015 Nov;29(11):3216-22. doi: 10.1519/JSC.0000000000000990. PubMed PMID: 26506062.
Yes	Romero-Franco, Natalia; Martinez-Amat, Antonio; Hita-Contreras, Fidel; Martinez-Lopez, Emilio J._Short-term Effects of a Proprioceptive Training Session with Unstable Platforms on the Monopodal Stabilometry of Athletes_JOURNAL OF PHYSICAL THERAPY SCIENCE_26_1_45_51__10.1589/jpts.26.45_41640_2014
Yes	Romero-Franco, Natalia; Martinez-Lopez, Emilio; Lomas-Vega, Rafael; Hita-Contreras, Fidel; Martinez-Amat, Antonio_EFFECTS OF PROPRIOCEPTIVE TRAINING PROGRAM ON CORE STABILITY AND CENTER OF GRAVITY CONTROL IN SPRINTERS_JOURNAL OF STRENGTH AND CONDITIONING RESEARCH_26_8_2071_2077__10.1519/JSC.0b013e31823b06e6_41122_2012
Yes	Rubley, Mack D.; Haase, Amaris C.; Holcomb, William R.; Girouard, Tedd J.; Tandy, Richard D._THE EFFECT OF PLYOMETRIC TRAINING ON POWER AND KICKING DISTANCE IN FEMALE ADOLESCENT SOCCER PLAYERS_JOURNAL OF STRENGTH AND CONDITIONING RESEARCH_25_1_129_134__10.1519/JSC.0b013e3181b94a3d_40544_2011
Yes	Salci (2013) The effects of eccentric hamstring training on lower extremity strength and landing kinetics in recreational female athletes
Yes	Samson, Kim M.; Sandrey, Michelle A._A core stabilization training program for tennis athletes_ATHLETIC THERAPY TODAY_12_3_41_46___39203_2007
Yes	Sander, Andre; Keiner, Michael; Schlumberger, Andreas; Wirth, Klaus; Schmidtbleicher, Dietmar_EFFECTS OF FUNCTIONAL EXERCISES IN THE WARM-UP ON SPRINT PERFORMANCES_JOURNAL OF STRENGTH AND CONDITIONING RESEARCH_27_4_995_1001__10.1519/JSC.0b013e318260ec5e_41365_2013
Yes	Sannicandro, I.; Piccinno, A.; Cofano, G.; Eirale, C.; Bisciotti, G. N._Effects of plyometric training on phases of jumping in young fencers_MEDICINA DELLO SPORT_67_1_27_45___41699_2014
Yes	Saraswat, Avi; Malhotra, Deepak; Sivaram, C._EFFECT OF DYNAMIC BALANCE TRAINING ON AGILITY IN MALE BASKETBALL PLAYERS_INTERNATIONAL JOURNAL OF PHYSIOTHERAPY_2_5_798_803__10.15621/ijphy/2015/v2i5/78237_42278_2015
Yes	Smith RA, Martin GJ, Szivak TK, Comstock BA, Dunn-Lewis C, Hooper DR, Flanagan SD, Looney DP, Volek JS, Maresh CM, Kraemer WJ. The effects of resistance training prioritization in NCAA Division I Football summer training. J Strength Cond Res. 2014 Jan;28(1):14-22. doi: 10.1519/JSC.0b013e3182977e56. PubMed PMID: 23698079.
Yes	Smith, Robert A.; Martin, Gerard J.; Szivak, Tunde K.; Comstock, Brett A.; Dunn-Lewis, Courtenay; Hooper, David R.; Flanagan, Shawn D.; Looney, David P.; Volek, Jeff S.; Maresh, Carl M.; Kraemer, William J._THE EFFECTS OF RESISTANCE TRAINING PRIORITIZATION IN NCAA DIVISION I FOOTBALL SUMMER TRAINING_JOURNAL OF STRENGTH AND CONDITIONING RESEARCH_28_1_14_22__10.1519/JSC.0b013e3182977e56_41640_2014
Yes	Stark, Laura; Pickett, Karla; Bird, Michael; King, Adam C._INFLUENCE OF KNEE-TO-FEET JUMP TRAINING ON VERTICAL JUMP AND HANG CLEAN PERFORMANCE_JOURNAL OF STRENGTH AND CONDITIONING RESEARCH_30_11_3084_3089__10.1519/JSC.0000000000001403_42675_2016
Yes	Steffen K, Bakka HM, Myklebust G, Bahr R. Performance aspects of an injury prevention program: a ten-week intervention in adolescent female football players. Scand J Med Sci Sports. 2008 Oct;18(5):596-604. doi: 10.1111/j.1600-0838.2007.00708.x. Epub 2008 Jan 14. PubMed PMID: 18208424.
Yes	Suppiah, Pathmanathan K.; Kiet, Tomny Wong Kee; Musa, Rabiu Muazu; Abdullah, Mohamad Razali; Lee, Jeffrey Low Fook; Maliki, Ahmad Bisyri Husin Musawi_THE EFFECTIVENESS OF A CORE MUSCLES STABILITY PROGRAM IN REDUCING THE POSTURAL SWAY OF ADOLESCENT ARCHERS: A PANACEA FOR A BETTER ARCHERY PERFORMANCE_INTERNATIONAL JOURNAL OF PHYSIOTHERAPY_4_5_296_301__10.15621/ijphy/2017/v4i5/159425_43009_2017
Yes	Teo, Shaun Y. M.; Newton, Michael J.; Newton, Robert U.; Dempsey, Alasdair R.; Fairchild, Timothy J._COMPARING THE EFFECTIVENESS OF A SHORT-TERM VERTICAL JUMP VS. WEIGHTLIFTING PROGRAM ON ATHLETIC POWER DEVELOPMENT_JOURNAL OF STRENGTH AND CONDITIONING RESEARCH_30_10_2741_2748__10.1519/JSC.0000000000001379_42644_2016
Yes	Thorborg, K.; Couppe, C.; Petersen, J.; Magnusson, S. P.; Holmich, P._Eccentric hip adduction and abduction strength in elite soccer players and matched controls: a cross-sectional study_BRITISH JOURNAL OF SPORTS MEDICINE_45_1_10_13__10.1136/bjsm.2009.061762_40544_2011
Yes	Trajkovic, Nebojsa; Sporis, Goran; Kristicevic, Tomislav_DOES TRAINING ON SAND DURING OFF-SEASON IMPROVES PHYSICAL PERFORMANCE IN INDOOR VOLLEYBALL PLAYERS?_ACTA KINESIOLOGICA_10_1_107_111___JUN 28 2016_2016
Yes	Trecroci, Athos; Cavaggioni, Luca; Caccia, Riccardo; Alberti, Giampietro_Jump Rope Training: Balance and Motor Coordination in Preadolescent Soccer Players_JOURNAL OF SPORTS SCIENCE AND MEDICINE_14_4_792_798___42339_2015
Yes	Vadivelan, K.; Sudhakar, S._TO COMPARE THE EFFECTS OF SPRINT AND POLYMETRIC TRAINING PROGRAM ON ANAEROBIC POWER AND AGILITY IN COLLEGIATE MALE FOOTBALL PLAYERS_INTERNATIONAL JOURNAL OF PHYSIOTHERAPY_2_3_535_543__10.15621/ijphy/2015/v2i3/67027_42156_2015
Yes	Van de Velde, Annemie; De Mey, Kristof; Maenhout, Annelies; Calders, Patrick; Cools, Ann M._Scapular-Muscle Performance: Two Training Programs in Adolescent Swimmers_JOURNAL OF ATHLETIC TRAINING_46_2_160_167__10.4085/1062-6050-46.2.160_MAR-APR 2011_2011
Yes	Wagner, Herbert; Gierlinger, Manuel; Adzamija, Nermin; Ajayi, Samuel; Bacharach, David W.; von Duvillard, Serge P._SPECIFIC PHYSICAL TRAINING IN ELITE MALE TEAM HANDBALL_JOURNAL OF STRENGTH AND CONDITIONING RESEARCH_31_11_3083_3093___43040_2017
Yes	Wells, Carl; Edwards, Andrew; Fysh, Mary; Drust, Barry_Effects of high-intensity running training on soccer-specific fitness in professional male players_APPLIED PHYSIOLOGY NUTRITION AND METABOLISM-PHYSIOLOGIE APPLIQUEE NUTRITION ET METABOLISME_39_7_763_769__10.1139/apnm-2013-0199_41821_2014
Yes	Wiszomirska, Ida; Bender, Natalia; Patej, Marcin; Blazkiewicz, Michalina_The impact of sensorimotor training on postural stability and motor skills of basketball players in the prevention of injuries_MEDICINA DELLO SPORT_70_3_354_364__10.23736/S0025-7826.17.03054-X_42979_2017
Yes	Young, Warren B.; Rath, David A._ENHANCING FOOT VELOCITY IN FOOTBALL KICKING: THE ROLE OF STRENGTH TRAINING_JOURNAL OF STRENGTH AND CONDITIONING RESEARCH_25_2_561_566__10.1519/JSC.0b013e3181bf42eb_40575_2011
Yes	Zaslow, Tracy L.; Pace, J. Lee; Mueske, Nicole M.; Chua, Matthew C.; Katzel, Mia J.; Dennis, Sandra W.; Wren, Tishya A. L._Comparison of lateral shuffle and side-step cutting in young recreational athletes_GAIT & POSTURE_44__189_193__10.1016/j.gaitpost.2015.12.019_42401_2016
Yes	Zemkova, Erika_Sport-Specific Balance_SPORTS MEDICINE_44_5_579_590__10.1007/s40279-013-0130-1_41760_2014
Yes	Zouita, S.; Ben Moussa, A. Zouita; Ben Abderrahman, R.; Zouhal, H._Effect of strength training on performance of young Tunisian footballers_SCIENCE & SPORTS_27_4_233_236__10.1016/j.scispo.2011.07.005_41153_2012
Total	85
Revised Search: March 2018- May 2019
Yes	Effects of a therapeutic foot exercise program on injury incidence, foot functionality and biomechanics in long-distance runners: Feasibility study for a randomized controlled trial.
Yes	Association between double-leg squat and single-leg squat performance and injury incidence among incoming NCAA Division I athletes: A prospective cohort study.
Yes	Changes in biomechanical knee injury risk factors across two collegiate soccer seasons using the 11+ prevention program.
Yes	Trunk postural adjustments: Medium-term reliability and correlation with changes of clinical outcomes following an 8-week lumbar stabilization exercise program.
Yes	Effect of a specific exercise strategy on strength and proprioception in volleyball players with infraspinatus muscle atrophy.
Yes	Sport-specific biomechanical responses to an ACL injury prevention programme: A randomised controlled trial.
Yes	An 8-week scapular stabilization exercise program in an elite archer with scapular dyskinesis presenting joint noise: A case report with one-year follow-up.
Yes	A 6-week warm-up injury prevention programme results in minimal biomechanical changes during jump landings: a randomized controlled trial.
No	Hand, Jason; Verscheure, Susan; Osternig, Louis_A Comparison of Whole-Body Vibration and Resistance Training on Total Work in the Rotator Cuff_JOURNAL OF ATHLETIC TRAINING_44_5_469_474__10.4085/1062-6050-44.5.469_SEP-OCT 2009_2009
No	Harper, Liam D.; McCunn, Robert_Hand in Glove: Using Qualitative Methods to Connect Research and Practice_INTERNATIONAL JOURNAL OF SPORTS PHYSIOLOGY AND PERFORMANCE_12_7_990_993__10.1123/ijspp.2017-0081_42948_2017
No	Harrison, Craig B.; Gill, Nicholas D.; Kinugasa, Taisuke; Kilding, Andrew E._Development of Aerobic Fitness in Young Team Sport Athletes_SPORTS MEDICINE_45_7_969_983__10.1007/s40279-015-0330-y_42186_2015
No	Hartmann, Hagen; Wirth, Klaus; Keiner, Michael; Mickel, Christoph; Sander, Andre; Szilvas, Elena_Short-term Periodization Models: Effects on Strength and Speed-strength Performance_SPORTS MEDICINE_45_10_1373_1386__10.1007/s40279-015-0355-2_42278_2015
No	Hashimoto T, Ishii T, Okada N, Itoh M. Impulsive force on the head during performance of typical ukemi techniques following different judo throws. J Sports Sci. 2015;33(13):1356-65. doi: 10.1080/02640414.2014.990482. Epub 2015 Jan 6. PubMed PMID: 25562389.
No	Hauschildt, Mitch; McQueen, Brett; Stanford, Geoffrey_The Core Mobility Series: A Dynamic Warm-up Tool_STRENGTH AND CONDITIONING JOURNAL_36_5_81_87__10.1519/SSC.0000000000000092_41913_2014
No	Hauschildt, Mitchell D._Integrating High-Speed Treadmills Into a Traditional Strength and Conditioning Program for Speed and Power Sports_STRENGTH AND CONDITIONING JOURNAL_32_2_21_32__10.1519/SSC.0b013e3181caddd9_40269_2010
No	Hawkins, Sheldon B.; Doyle, Tim L. A.; McGuigan, Michael R._THE EFFECT OF DIFFERENT TRAINING PROGRAMS ON ECCENTRIC ENERGY UTILIZATION IN COLLEGE-AGED MALES_JOURNAL OF STRENGTH AND CONDITIONING RESEARCH_23_7_1996_2002__10.1519/JSC.0b013e3181b3dd57_40087_2009
No	Hebert-Losier, Kim_Clinical Implications of Hand Position and Lower Limb Length Measurement Method on Y-Balance Test Scores and Interpretations_JOURNAL OF ATHLETIC TRAINING_52_10_910_917__10.4085/1062-6050-52.8.02_43009_2017
No	Heebner, Nicholas R.; Abt, John P.; Lovalekar, Mita; Beals, Kim; Sell, Timothy C.; Morgan, Jeffery; Kane, Shawn; Lephart, Scott_Physical and Performance Characteristics Related to Unintentional Musculoskeletal Injury in Special Forces Operators: A Prospective Analysis_JOURNAL OF ATHLETIC TRAINING_52_12_1153_1160__10.4085/1062-6050-52.12.22_43070_2017
No	Helmhout P, Staal B, Van Dijk J, Harts C, Bertina F, De Bie R. Can a fatigue test of the isolated lumbar extensor muscles of untrained young men predict strength progression in a resistance exercise program? J Sports Med Phys Fitness. 2010 Sep;50(3):288-95. PubMed PMID: 20842089.
No	Henry, Thomas_Resistance Training for Judo: Functional Strength Training Concepts and Principles_STRENGTH AND CONDITIONING JOURNAL_33_6_40_49__10.1519/SSC.0b013e31823a6675_40878_2011
No	Herbert, P.; Hayes, L. D.; Sculthorpe, N. F.; Grace, F. M._HIIT produces increases in muscle power and free testosterone in male masters athletes_ENDOCRINE CONNECTIONS_6_7_430_436__10.1530/EC-17-0159_OCT 1 2017_2017
No	Herdiles; Cholil, D. H.; Komarudin_The Difference of Test Results Endurence Using Bleep Test and Balke Test on Football Players Maung Bandung Fc_IOP Conference Series-Materials Science and Engineering_180____UNSP 012203_10.1088/1757-899X/180/1/012203_2017_2017
No	Herman DC, Barth JT. Drop-Jump Landing Varies With Baseline Neurocognition: Implications for Anterior Cruciate Ligament Injury Risk and Prevention. Am J Sports Med. 2016 Sep;44(9):2347-53. doi: 10.1177/0363546516657338. Epub 2016 Jul 29. PubMed PMID: 27474381.
No	Hewett, Timothy E.; Myer, Gregory D.; Ford, Kevin R.; Paterno, Mark V.; Quatman, Carmen E._Mechanisms, Prediction, and Prevention of ACL Injuries: Cut Risk With Three Sharpened and Validated Tools_JOURNAL OF ORTHOPAEDIC RESEARCH_34_11_1843_1855__10.1002/jor.23414_42675_2016
No	Hibberd EE, Laudner K, Berkoff DJ, Kucera KL, Yu B, Myers JB. Comparison of Upper Extremity Physical Characteristics Between Adolescent Competitive Swimmers and Nonoverhead Athletes. J Athl Train. 2016 Jan;51(1):65-9. doi: 10.4085/1062-6050-51.2.04. Epub 2016 Jan 21. PubMed PMID: 26794629; PubMed Central PMCID: PMC4851131.
No	Hibberd EE, Oyama S, Tatman J, Myers JB. Dominant-limb range-of-motion and humeral-retrotorsion adaptation in collegiate baseball and softball position players. J Athl Train. 2014 Jul-Aug;49(4):507-13. doi: 10.4085/1062-6050-49.3.23. Epub 2014 Aug 6. PubMed PMID: 25098655; PubMed Central PMCID: PMC4151839.
No	Hibbs, A. E.; Thompson, K. G.; French, D. N.; Hodgson, D.; Spears, I. R._Peak and average rectified EMG measures: Which method of data reduction should be used for assessing core training exercises?_JOURNAL OF ELECTROMYOGRAPHY AND KINESIOLOGY_21_1_102_111__10.1016/j.jelekin.2010.06.001_40575_2011
No	Hibbs, Angela E.; Thompson, Kevin G.; French, Duncan; Wrigley, Allan; Spears, Iain_Optimizing Performance by Improving Core Stability and Core Strength_SPORTS MEDICINE_38_12_995_1008__10.2165/00007256-200838120-00004_2008_2008
No	Hickey, Kathryn C.; Quatman, Carmen E.; Myer, Gregory D.; Ford, Kevin R.; Brosky, Joseph A.; Hewett, Timothy E._METHODOLOGICAL REPORT: DYNAMIC FIELD TESTS USED IN AN NFL COMBINE SETTING TO IDENTIFY LOWER-EXTREMITY FUNCTIONAL ASYMMETRIES_JOURNAL OF STRENGTH AND CONDITIONING RESEARCH_23_9_2500_2506__10.1519/JSC.0b013e3181b1f77b_40148_2009
No	Hides JA, Walsh JC, Smith MMF, Mendis MD. Self-Managed Exercises, Fitness and Strength Training, and Multifidus Muscle Size in Elite Footballers. J Athl Train. 2017 Jul;52(7):649-655. doi: 10.4085/1062-6050-52.3.13. Epub 2017 May 1. PubMed PMID: 28459281; PubMed Central PMCID: PMC5517120. 89: Embaby H, Elsayed E, Fawzy M. Insulin Sensitivity and Plasma Glucose Response
No	Hildebrandt, Carolin; Mueller, Lisa; Heisse, Christian; Raschner, Christian_Trunk Strength Characteristics of Elite Alpine Skiers - A Comparison with Physically Active Controls_JOURNAL OF HUMAN KINETICS_57_1_51_59__10.1515/hukin-2017-0046_42887_2017
No	Hill, Destin E.; Andrews, James R._Stopping Sports Injuries in Young Athletes_CLINICS IN SPORTS MEDICINE_30_4_841_+__10.1016/j.csm.2011.07.003_40817_2011
No	Hirsch KR, Smith-Ryan AE, Trexler ET, Roelofs EJ. Body Composition and Muscle Characteristics of Division I Track and Field Athletes. J Strength Cond Res. 2016 May;30(5):1231-8. doi: 10.1519/JSC.0000000000001203. PubMed PMID: 27100166; PubMed Central PMCID: PMC4843842.
No	Hoffman, Jay R.; Kraemer, William J.; Bhasin, Shalender; Storer, Thomas; Ratamess, Nicholas A.; Haff, G. Gregory; Willoughby, Darryn S.; Rogol, Alan D._POSITION STAND ON ANDROGEN AND HUMAN GROWTH HORMONE USE_JOURNAL OF STRENGTH AND CONDITIONING RESEARCH_23__S1_S59__10.1519/JSC.0b013e31819df2e6_40026_2009
No	Hoffmann, James J., Jr.; Reed, Jacob P.; Leiting, Keith; Chiang, Chieh-Ying; Stone, Michael H._Repeated Sprints, High-Intensity Interval Training, Small-Sided Games: Theory and Application to Field Sports_INTERNATIONAL JOURNAL OF SPORTS PHYSIOLOGY AND PERFORMANCE_9_2_352_357__10.1123/IJSPP.2013-0189_41699_2014
No	Hofmann, Peter; Tschakert, Gerhard_Intensity- and Duration-Based Options to Regulate Endurance Training_FRONTIERS IN PHYSIOLOGY_8____337_10.3389/fphys.2017.00337_MAY 24 2017_2017
No	Holden, Sinead; Boreham, Colin; Doherty, Cailbhe; Wang, Dana; Delahunt, Eamonn_A longitudinal investigation into the progression of dynamic postural stability performance in adolescents_GAIT & POSTURE_48__171_176__10.1016/j.gaitpost.2016.04.019_42552_2016
No	Holm, Inger; Vollestad, Nina_Significant effect of gender on hamstring-to-quadriceps strength ratio and static balance in prepubescent children from 7 to 12 years of age_AMERICAN JOURNAL OF SPORTS MEDICINE_36_10_2007_2013__10.1177/0363546508317963_39722_2008
No	Hoppe, M. W.; Freiwald, J.; Baumgart, C.; Born, D. -P.; Reed, J. L.; Sperlich, O._Relationship between core strength and key variables of performance in elite rink hockey players_JOURNAL OF SPORTS MEDICINE AND PHYSICAL FITNESS_55_3_150_157___42064_2015
No	Hoppeler, Hans_Moderate Load Eccentric Exercise; A Distinct Novel Training Modality_FRONTIERS IN PHYSIOLOGY_7____483_10.3389/fphys.2016.00483_NOV 16 2016_2016
No	Horri, Azadeh; Shojaeepoor, Raziyeh; Jahanimoghadam, Fatemeh; Bahador, Abolghasem; Pouradeli, Shiva_Effect of Mouthguard on Sport-Related Orofacial Injuries in Adolescents in Kerman, Iran_INTERNATIONAL JOURNAL OF ADVANCED BIOTECHNOLOGY AND RESEARCH_7_4_2228_2234___2016_2016
No	Hortz B, Petosa R. Impact of the "Planning to be Active" leisure time physical exercise program on rural high school students. J Adolesc Health. 2006 Oct;39(4):530-5. Epub 2006 Jul 10. PubMed PMID: 16982388.
No	Howe, Louis P.; Waldron, Mark; Read, Paul_A Systems-Based Approach to Injury Prevention for the Strength and Conditioning Coach_STRENGTH AND CONDITIONING JOURNAL_39_6_60_69__10.1519/SSC.0000000000000346_43070_2017
No	Hrysomallis C. Preseason and midseason balance ability of professional Australian footballers. J Strength Cond Res. 2008 Jan;22(1):210-1. doi: 10.1519/JSC.0b013e31815f5d02. PubMed PMID: 18296977.
No	Hrysomallis, Con_UPPER-BODY STRENGTH AND POWER CHANGES DURING A FOOTBALL SEASON_JOURNAL OF STRENGTH AND CONDITIONING RESEARCH_24_2_557_559__10.1519/JSC.0b013e3181c09c9c_40210_2010
No	Hug, Francois; Laplaud, David; Lucia, Alejandro; Grelot, Laurent_A comparison of visual and mathematical detection of the electromyographic threshold during incremental pedaling exercise: A pilot study_JOURNAL OF STRENGTH AND CONDITIONING RESEARCH_20_3_704_708___38930_2006
No	Hung HC, Chih SY, Lin HH, Tsauo JY. Exercise adherence to pelvic floor muscle strengthening is not a significant predictor of symptom reduction for women with urinary incontinence. Arch Phys Med Rehabil. 2012 Oct;93(10):1795-800. doi: 10.1016/j.apmr.2012.03.010. Epub 2012 Mar 23. PubMed PMID: 22446154.
No	Hunter JC, Yang JE, Petrie M, Aragón TJ. Integrating a framework for conducting public health systems research into statewide operations-based exercises to improve emergency preparedness. BMC Public Health. 2012 Aug 20;12:680. doi: 10.1186/1471-2458-12-680. PubMed PMID: 22905991; PubMed Central
No	Iadreev, Vladislav; Cherkashin, Ilya; Vujkov, Sandra; Drid, Patrik_Differences in anthropometric, motoric and cognitive abilities between athletically trained and untrained girls_BIOMEDICAL HUMAN KINETICS_7_1_73_77__10.1515/bhk-2015-0012_42005_2015
No	Iaia, F. M.; Bangsbo, J._Speed endurance training is a powerful stimulus for physiological adaptations and performance improvements of athletes_SCANDINAVIAN JOURNAL OF MEDICINE & SCIENCE IN SPORTS_20__11_23__10.1111/j.1600-0838.2010.01193.x_40452_2010
No	Ignjatovic, A.; Radovanovic, D.; Stankovic, R.; Markovic, Z.; Kocic, J._Influence of resistance training on cardiorespiratory endurance and muscle power and strength in young athletes_ACTA PHYSIOLOGICA HUNGARICA_98_3_305_312__10.1556/APhysiol.98.2011.3.7_40787_2011
No	Igwebuike A, Irving BA, Bigelow ML, Short KR, McConnell JP, Nair KS. Lack of dehydroepiandrosterone effect on a combined endurance and resistance exercise program in postmenopausal women. J Clin Endocrinol Metab. 2008 Feb;93(2):534-8. Epub 2007 Nov 20. PubMed PMID: 18029465; PubMed Central PMCID: PMC2729150.
No	Ionescu, A.; Apostol, A.; Vasilescu, M._The impact of elite endurance training upon anaerobic effort capacity_MEDICINA DELLO SPORT_67_2_205_217___41791_2014
No	Ishak, Asmadi; Hashim, Hairul A.; Krasilshchikov, Oleksandr_The effects of modified exponential tapering technique on perceived exertion, heart rate, time trial performance, VO2max and power output among highly trained junior cyclists_JOURNAL OF SPORTS MEDICINE AND PHYSICAL FITNESS_56_9_961_967___42614_2016
No	Ishizuka, Toshimitsu; Hess, Rebecca A.; Reuter, Ben; Federico, Marc S.; Yamada, Yosuke_RECOVERY OF TIME ON LIMITS OF STABILITY FROM FUNCTIONAL FATIGUE IN DIVISION II COLLEGIATE ATHLETES_JOURNAL OF STRENGTH AND CONDITIONING RESEARCH_25_7_1905_1910__10.1519/JSC.0b013e3181e7ff86_40725_2011
No	Isner-Horobeti, Marie-Eve; Dufour, Stephane Pascal; Vautravers, Philippe; Geny, Bernard; Coudeyre, Emmanuel; Richard, Ruddy_Eccentric Exercise Training: Modalities, Applications and Perspectives_SPORTS MEDICINE_43_6_483_512__10.1007/s40279-013-0052-y_2013_2013
No	Issurin, Vladimir B._New Horizons for the Methodology and Physiology of Training Periodization_SPORTS MEDICINE_40_3_189_206__10.2165/11319770-000000000-00000_2010_2010
No	I've read that if you've been inactive for a while, you should start an exercise program under a doctor's care. Does this apply to walking and swimming or just more involved exercise? Heart Advis. 2009 Jan;12(1):12. PubMed PMID: 19441148.
No	Izquierdo, Mikel; Ibanez, Javier; Gonzalez-Badillo, Juan Jose; Ratamess, Nicholas A.; Kraemer, William J.; Hakkinen, Keijo; Bonnabau, Henri; Granados, Cristina; French, Duncan N.; Gorostiaga, Esteban M._Detraining and tapering effects on hormonal responses and strength performance_JOURNAL OF STRENGTH AND CONDITIONING RESEARCH_21_3_768_775___39295_2007
No	Jackson, Joel K.; Shepherd, Tyrell R.; Kell, Robert T._THE INFLUENCE OF PERIODIZED RESISTANCE TRAINING ON RECREATIONALLY ACTIVE MALES WITH CHRONIC NONSPECIFIC LOW BACK PAIN_JOURNAL OF STRENGTH AND CONDITIONING RESEARCH_25_1_242_251__10.1519/JSC.0b013e3181b2c83d_40544_2011
No	Jacobson, Bert H.; Conchola, Eric G.; Glass, Rob G.; Thompson, Brennan J._Longitudinal Morphological and Performance Profiles for American, NCAA Division I Football Players_JOURNAL OF STRENGTH AND CONDITIONING RESEARCH_27_9_2347_2354__10.1519/JSC.0b013e31827fcc7d_41518_2013
No	Jakeman, John R.; Mcmullan, Judith; Babraj, John A._EFFICACY OF A FOUR-WEEK UPHILL SPRINT TRAINING INTERVENTION IN FIELD HOCKEY PLAYERS_JOURNAL OF STRENGTH AND CONDITIONING RESEARCH_30_10_2761_2766__10.1519/JSC.0000000000001373_42644_2016
No	Janssen KW, Hendriks MR, van Mechelen W, Verhagen E. The Cost-Effectiveness of Measures to Prevent Recurrent Ankle Sprains: Results of a 3-Arm Randomized Controlled Trial. Am J Sports Med. 2014 Jul;42(7):1534-41. doi: 10.1177/0363546514529642. Epub 2014 Apr 21. PubMed PMID: 24753237.
No	Jenkins, Jeffrey; Beazell, James_Flexibility for Runners_CLINICS IN SPORTS MEDICINE_29_3_365_+__10.1016/j.csm.2010.03.004_40360_2010
No	Jensen, Randall L.; Ebben, William P._Quantifying plyometric intensity via rate of force development, knee joint, and ground reaction forces_JOURNAL OF STRENGTH AND CONDITIONING RESEARCH_21_3_763_767___39295_2007
No	Jeon, Kyoungkyu; Seo, Byoung-Do; Lee, Sang-Ho_Comparative study on isokinetic capacity of knee and ankle joints by functional injury_JOURNAL OF PHYSICAL THERAPY SCIENCE_28_1_250_256__10.1589/jpts.28.250_42370_2016
No	Jeong IC, Finkelstein J. Classification of cycling exercise status using short-term heart rate variability. Conf Proc IEEE Eng Med Biol Soc. 2014;2014:1782-5. doi: 10.1109/EMBC.2014.6943954. PubMed PMID: 25570322.
No	Jeong IC, Finkelstein J. Remotely controlled biking is associated with improved adherence to prescribed cycling speed. Technol Health Care. 2015;23 Suppl 2:S543-9. doi: 10.3233/THC-150992. PubMed PMID: 26410522.
No	Jiang, Suyi_PROPHYLACTIC EFFECT OF STRENGTH TRAINING METHOD ON HURDLE ANKLE INJURY_ACTA MEDICA MEDITERRANEA_33__1301_1304__10.19193/0393-6384_2017_3s_200_2017_2017
No	Jimenez-Reyes, Pedro; Pareja-Blanco, Fernando; Balsalobre-Fernandez, Carlos; Cuadrado-Penafiel, Victor; Ortega-Becerra, Manuel A.; Gonzalez-Badillo, Juan J._Jump-Squat Performance and Its Relationship With Relative Training Intensity in High-Level Athletes_INTERNATIONAL JOURNAL OF SPORTS PHYSIOLOGY AND PERFORMANCE_10_8_1036_1040__10.1123/ijspp.2014-0545_42309_2015
No	Joao, Gustavo Allegretti; Bocalini, Danilo Sales; Rodriguez, Daniel; Charro, Mario Augusto; Ceschini, Fabio; Martins, Antonio; Figueira Junior, Aylton_POWERLIFTING SESSIONS PROMOTE SIGNIFICANT POST-EXERCISE HYPOTENSION_REVISTA BRASILEIRA DE MEDICINA DO ESPORTE_23_2_118_122__10.1590/1517-869220172302166667_MAR-APR 2017_2017
No	Johnson JH, Phipps LK. Preferred method of selecting exercise intensity in adult women. J Strength Cond Res. 2006 May;20(2):446-9. PubMed PMID: 16686578.
No	Jonen, Will; Netterville, John T., III_Kettlebell Safety: A Periodized Program Using the Clean and Jerk and the Snatch_STRENGTH AND CONDITIONING JOURNAL_36_2_1_10___41730_2014
No	Jones, Margaret T.; Ambegaonkar, Jatin P.; Nindl, Bradley C.; Smith, Jeffrey A.; Headley, Samuel A._EFFECTS OF UNILATERAL AND BILATERAL LOWER-BODY HEAVY RESISTANCE EXERCISE ON MUSCLE ACTIVITY AND TESTOSTERONE RESPONSES_JOURNAL OF STRENGTH AND CONDITIONING RESEARCH_26_4_1094_1100__10.1519/JSC.0b013e318248ab3b_41000_2012
No	Jones, Margaret T._PROGRESSIVE-OVERLOAD WHOLE-BODY VIBRATION TRAINING AS PART OF PERIODIZED, OFF-SEASON STRENGTH TRAINING IN TRAINED WOMEN ATHLETES_JOURNAL OF STRENGTH AND CONDITIONING RESEARCH_28_9_2461_2469__10.1519/JSC.0000000000000571_41883_2014
No	Jones, Nathaniel Brian; Ledford, Elizabeth_Strength and Conditioning for Brazilian Jiu-jitsu_STRENGTH AND CONDITIONING JOURNAL_34_2_60_69__10.1519/SSC.0b013e3182405476_41000_2012
No	Jones, Thomas W.; Smith, Andrew; Macnaughton, Lindsay S.; French, Duncan N._STRENGTH AND CONDITIONING AND CONCURRENT TRAINING PRACTICES IN ELITE RUGBY UNION_JOURNAL OF STRENGTH AND CONDITIONING RESEARCH_30_12_3354_3366__10.1519/JSC.0000000000001445_42705_2016
No	Joy, Jordan M.; Lowery, Ryan P.; de Souza, Eduardo Oliveira; Wilson, Jacob M._ELASTIC BANDS AS A COMPONENT OF PERIODIZED RESISTANCE TRAINING_JOURNAL OF STRENGTH AND CONDITIONING RESEARCH_30_8_2100_2106__10.1519/JSC.0b013e3182986bef_42583_2016
No	Juan-Recio C, López-Vivancos A, Moya M, Sarabia JM, Vera-Garcia FJ. Short-term effect of crunch exercise frequency on abdominal muscle endurance. J Sports Med Phys Fitness. 2015 Apr;55(4):280-9. PubMed PMID: 25853876.
No	Judge, Lawrence W.; Burke, Jeanmarie R._The Effect of Recovery Time on Strength Performance Following a High-Intensity Bench Press Workout in Males and Females_INTERNATIONAL JOURNAL OF SPORTS PHYSIOLOGY AND PERFORMANCE_5_2_184_196__10.1123/ijspp.5.2.184_40330_2010
No	Judge, Lawrence W.; Young, Michael; Wanless, Elizabeth_Using Sports Science and Training Theory to Develop Elite Performance: A Case Study of a 2005 World Championship Finalist in the Women's Shot Put_INTERNATIONAL JOURNAL OF SPORTS SCIENCE & COACHING_6_3_365_385__10.1260/1747-9541.6.3.365_40787_2011
No	Jurimae, Jaak_Methods for monitoring training status and their effects on performance in rowing_INTERNATIONAL SPORTMED JOURNAL_9_1_11_21___2008_2008
No	Kapo, Safet; Rado, Izet; Kajmovic, Husnija; Covic, Nedim; Kovac, Sinisa_Programmed training effects on body composition indicators of female karate athletes from 12 to 14 years of age_ARCHIVES OF BUDO SCIENCE OF MARTIAL ARTS AND EXTREME SPORTS_11__163_168___DEC 22 2015_2015
No	Karlsson, M. K.; Rosengren, B. E._Training and bone - from health to injury_SCANDINAVIAN JOURNAL OF MEDICINE & SCIENCE IN SPORTS_22_4_E15_E23__10.1111/j.1600-0838.2012.01461.x_41122_2012
No	Karton, Clara; Rousseau, Philippe; Vassilyadi, Michael; Hoshizaki, Thomas Blaine_The evaluation of speed skating helmet performance through peak linear and rotational accelerations_BRITISH JOURNAL OF SPORTS MEDICINE_48_1_46_+__10.1136/bjsports-2012-091583_41640_2014
No	Kavouras, S. A.; Arnaoutis, G.; Makrillos, M.; Garagouni, C.; Nikolaou, E.; Chira, O.; Ellinikaki, E.; Sidossis, L. S._Educational intervention on water intake improves hydration status and enhances exercise performance in athletic youth_SCANDINAVIAN JOURNAL OF MEDICINE & SCIENCE IN SPORTS_22_5_684_689__10.1111/j.1600-0838.2011.01296.x_41183_2012
No	Kawasaki, Takayuki; Yamakawa, Jun; Kaketa, Takefumi; Kobayashi, Hideo; Kaneko, Kazuo_Does scapular dyskinesis affect top rugby players during a game season?_JOURNAL OF SHOULDER AND ELBOW SURGERY_21_6_709_714__10.1016/j.jse.2011.11.032_41061_2012
No	Keles SB, Sekir U, Gur H, Akova B. Eccentric/concentric training of ankle evertor and dorsiflexors in recreational athletes: muscle latency and strength. Scand J Med Sci Sports. 2014 Feb;24(1):e29-38. doi: 10.1111/sms.12105. Epub 2013 Aug 13. PubMed PMID: 23941193.
No	Kell, Robert T._THE INFLUENCE OF PERIODIZED RESISTANCE TRAINING ON STRENGTH CHANGES IN MEN AND WOMEN_JOURNAL OF STRENGTH AND CONDITIONING RESEARCH_25_3_735_744__10.1519/JSC.0b013e3181c69f22_40603_2011
No	Kemmler W, Bebenek M, von Stengel S, Engelke K, Kalender WA. Effect of block-periodized exercise training on bone and coronary heart disease risk factors in early post-menopausal women: a randomized controlled study. Scand J Med Sci Sports. 2013 Feb;23(1):121-9. doi: 10.1111/j.1600-0838.2011.01335.x. Epub 2011 Jun 2. PubMed PMID: 21631599.
No	Kemmler W, von Stengel S, Engelke K, Häberle L, Mayhew JL, Kalender WA. Exercise, body composition, and functional ability: a randomized controlled trial. Am J Prev Med. 2010 Mar;38(3):279-87. doi: 10.1016/j.amepre.2009.10.042. PubMed PMID: 20171529.
No	Kendall, Kristina L.; Fukuda, David H._Rowing Ergometer Training for Combat Sports_STRENGTH AND CONDITIONING JOURNAL_33_6_80_85__10.1519/SSC.0b013e318222b7d3_40878_2011
No	Kernozek, Thomas W.; Torry, Michael R.; Iwasaki, Mark_Gender differences in lower extremity landing mechanics caused by neuromuscular fatigue_AMERICAN JOURNAL OF SPORTS MEDICINE_36_3_554_565__10.1177/0363546507308934_39508_2008
No	Kerr RM, Leicht AS, Spinks WL. Effects of a 12-month exercise program on cardiorespiratory health indicators of Vietnam War veterans resident in the tropics. Aust J Rural Health. 2008 Jun;16(3):132-6. doi: 10.1111/j.1440-1584.2007.00934.x. PubMed PMID: 18471182.
No	Kibar S, Yardimci FÖ, Evcik D, Ay S, Alhan A, Manço M, Ergin ES. Can a pilates exercise program be effective on balance, flexibility and muscle endurance? A randomized controlled trial. J Sports Med Phys Fitness. 2016 Oct;56(10):1139-1146. Epub 2015 Oct 16. PubMed PMID: 26473443.
No	Kim KS, Paik IY, Woo JH, Kang BY. The effect of training type on oxidative DNA damage and antioxidant capacity during three-dimensional space exercise. Med Princ Pract. 2010;19(2):133-41. doi: 10.1159/000273075. Epub 2010 Feb 4. PubMed PMID: 20134177.
No	King, Doug; Clark, Trevor; Kellmann, Michael_Changes in Stress and Recovery as a Result of Participating in a Premier Rugby League Representative Competition_INTERNATIONAL JOURNAL OF SPORTS SCIENCE & COACHING_5_2_223_237__10.1260/1747-9541.5.2.223_2010_2010
No	Kliziene I, Sipaviciene S, Vilkiene J, Astrauskiene A, Cibulskas G, Klizas S, Cizauskas G. Effects of a 16-week Pilates exercises training program for isometric trunk extension and flexion strength. J Bodyw Mov Ther. 2017 Jan;21(1):124-132. doi: 10.1016/j.jbmt.2016.06.005. Epub 2016 Jun 16. PubMed PMID: 28167168.
No	Knowles, SB; Marshall, SW; Guskiewicz, KM_Issues in estimating risks and rates in sports injury research_JOURNAL OF ATHLETIC TRAINING_41_2_207_215___APR-JUN 2006_2006
No	Kobal, Ronaldo; Loturco, Irineu; Barroso, Renato; Gil, Saulo; Cuniyochi, Rogerio; Ugrinowitsch, Carlos; Roschel, Hamilton; Tricoli, Valmor_EFFECTS OF DIFFERENT COMBINATIONS OF STRENGTH, POWER, AND PLYOMETRIC TRAINING ON THE PHYSICAL PERFORMANCE OF ELITE YOUNG SOCCER PLAYERS_JOURNAL OF STRENGTH AND CONDITIONING RESEARCH_31_6_1468_1476__10.1519/JSC.0000000000001609_42887_2017
No	Kolar, Edvard; Pavletic, Mitija S.; Smrdu, Maja; Atikovic, Almir_Athletes' perception of the causes of injury in gymnastics_JOURNAL OF SPORTS MEDICINE AND PHYSICAL FITNESS_57_5_703_710__10.23736/S0022-4707.16.06228-9_42856_2017
No	Kolber, Morey J.; Beekhuizen, Kristina_Lumbar stabilization: An evidence-based approach for the athlete with low back pain_STRENGTH AND CONDITIONING JOURNAL_29_2_26_37___39173_2007
No	Komarudin; Mulyana_The Effect of Brain Jogging Exercise Toward the Increase of Concentration and Learning Achievement_IOP Conference Series-Materials Science and Engineering_180____UNSP 012238_10.1088/1757-899X/180/1/012238_2017_2017
No	Kosar, Angela C.; Candow, Darren G.; Putland, Jessica T._POTENTIAL BENEFICIAL EFFECTS OF WHOLE-BODY VIBRATION FOR MUSCLE RECOVERY AFTER EXERCISE_JOURNAL OF STRENGTH AND CONDITIONING RESEARCH_26_10_2907_2911__10.1519/JSC.0b013e318242a4d3_41183_2012
No	Kostek MA, Pescatello LS, Seip RL, Angelopoulos TJ, Clarkson PM, Gordon PM, Moyna NM, Visich PS, Zoeller RF, Thompson PD, Hoffman EP, Price TB. Subcutaneous fat alterations resulting from an upper-body resistance training program. Med Sci Sports Exerc. 2007 Jul;39(7):1177-85. PubMed PMID: 17596787.
No	Koubaa A, Triki M, Trabelsi H, Masmoudi L, Zeghal KN, Sahnoun Z, Hakim A. Lung function profiles and aerobic capacity of adult cigarette and hookah smokers after 12 weeks intermittent training. Libyan J Med. 2015 Feb 17;10:26680. doi: 10.3402/ljm.v10.26680. eCollection 2015. PubMed PMID: 25694204; PubMed Central PMCID: PMC4332739.
No	Kovacs, Mark S.; Ellenbecker, Todd S._A Performance Evaluation of the Tennis Serve: Implications for Strength, Speed, Power, and Flexibility Training_STRENGTH AND CONDITIONING JOURNAL_33_4_22_30__10.1519/SSC.0b013e318225d59a_40756_2011
No	Kovacs, Mark S._Tennis physiology - Training the competitive athlete_SPORTS MEDICINE_37_3_189_198__10.2165/00007256-200737030-00001_2007_2007
No	Kozinc, Ziga; Sarabon, Nejc_Common Running Overuse Injuries and Prevention_MONTENEGRIN JOURNAL OF SPORTS SCIENCE AND MEDICINE_6_2_67_74___42979_2017
No	Kraemer, William J.; Looney, David P.; Martin, Gerard J.; Ratamess, Nicholas A.; Vingren, Jakob L.; French, Duncan N.; Hatfield, Disa L.; Fragala, Maren S.; Spiering, Barry A.; Howard, Robert L.; Cortis, Cristina; Szivak, Tunde K.; Comstock, Brett A.; Dunn-Lewis, Courtenay; Hooper, David R.; Flanagan, Shawn D.; Volek, Jeff S.; Anderson, Jeffrey M.; Maresh, Carl M.; Fleck, Steven J._CHANGES IN CRE…
No	Kraemer, William J.; Looney, David P._Underlying Mechanisms and Physiology of Muscular Power_STRENGTH AND CONDITIONING JOURNAL_34_6_13_19__10.1519/SSC.0b013e318270616d_41244_2012
No	Kraemer, William J.; Torine, Jon C.; Dudley, Jason; Martin, Gerard J._Nonlinear Periodization: Insights for Use in Collegiate and Professional American Football Resistance Training Programs_STRENGTH AND CONDITIONING JOURNAL_37_6_17_36__10.1519/SSC.0000000000000179_42339_2015
No	Kritz, Matthew; Cronin, John; Hume, Patria_Using the Body Weight Forward Lunge to Screen an Athlete's Lunge Pattern_STRENGTH AND CONDITIONING JOURNAL_31_6_15_24__10.1519/SSC.0b013e3181c1b480_40148_2009
No	Kriz, Peter K.; Comstock, R. Dawn; Zurakowski, David; Almquist, Jon L.; Collins, Christy L.; d'Hemecourt, Pierre A._Effectiveness of Protective Eyewear in Reducing Eye Injuries Among High School Field Hockey Players_PEDIATRICS_130_6_1069_1075__10.1542/peds.2012-1492_41244_2012
No	Kuelkamp, W.; Borges, N. G., Jr.; Ache Dias, J.; Domenech, S. C.; Sagawa, Y., Jr.; Gevaerd, M. S._Modeling the influence of body mass on resistance exercise performance of non-athletes_SCIENCE & SPORTS_30_5_275_282__10.1016/j.scispo.2015.02.007_42278_2015
No	Kynsburg, A.; Panics, G.; Halasi, T._Long-term neuromuscular training and ankle joint position sense_ACTA PHYSIOLOGICA HUNGARICA_97_2_183_191__10.1556/APhysiol.97.2010.2.4_40330_2010
No	Kyriazis, Thomas; Terzis, Gerasimos; Karampatsos, Giorgos; Kavouras, Stavros; Georgiadis, Giorgos_Body Composition and Performance in Shot Put Athletes at Preseason and at Competition_INTERNATIONAL JOURNAL OF SPORTS PHYSIOLOGY AND PERFORMANCE_5_3_417_421__10.1123/ijspp.5.3.417_40422_2010
No	Lai, Wilson C.; Wang, Dean; Chen, James B.; Vail, Jeremy; Rugg, Caitlin M.; Hame, Sharon L._Lower Quarter Y-Balance Test Scores and Lower Extremity Injury in NCAA Division I Athletes_ORTHOPAEDIC JOURNAL OF SPORTS MEDICINE_5_8___2325967117723660_10.1177/2325967117723666_AUG 8 2017_2017
No	Lake, Jason P.; Hetzler, Brandon S.; Lauder, Mike A._MAGNITUDE AND RELATIVE DISTRIBUTION OF KETTLEBELL SNATCH FORCE-TIME CHARACTERISTICS_JOURNAL OF STRENGTH AND CONDITIONING RESEARCH_28_11_3063_3072__10.1519/JSC.0000000000000538_41944_2014
No	Lamberts, R. P.; Swart, J.; Capostagno, B.; Noakes, T. D.; Lambert, M. I._Heart rate recovery as a guide to monitor fatigue and predict changes in performance parameters_SCANDINAVIAN JOURNAL OF MEDICINE & SCIENCE IN SPORTS_20_3_449_457__10.1111/j.1600-0838.2009.00977.x_40330_2010
No	Laudner, Kevin G.; Wilson, James T.; Meister, Keith_Elbow isokinetic strength characteristics among collegiate baseball players_PHYSICAL THERAPY IN SPORT_13_2_97_100__10.1016/j.ptsp.2011.06.007_41030_2012
No	Laux, Philipp; Krumm, Bertram; Diers, Martin; Flor, Herta_Recovery-stress balance and injury risk in professional football players: a prospective study_JOURNAL OF SPORTS SCIENCES_33_20_2140_2148__10.1080/02640414.2015.1064538_DEC 14 2015_2015
No	Le Meur, Yann; Louis, Julien; Aubry, Anael; Gueneron, Jacques; Pichon, Aurelien; Schaal, Karine; Corcuff, Jean-Benoit; Hatem, Stephane N.; Isnard, Richard; Hausswirth, Christophe_Maximal exercise limitation in functionally overreached triathletes: role of cardiac adrenergic stimulation_JOURNAL OF APPLIED PHYSIOLOGY_117_3_214_222__10.1152/japplphysiol.00191.2014_AUG 1 2014_2014
No	Leandro, Carol Gois; Levada, Adriana Cristina; Hirabara, Sandro Massao; Manhaes-de-Castro, Raul; De-Castro, Celia Barbosa; Curi, Rui; Pithon-Curi, Tania Cristina_A program of moderate physical training for Wistar rats based on maximal oxygen consumption_JOURNAL OF STRENGTH AND CONDITIONING RESEARCH_21_3_751_756___39295_2007
No	LeCheminant JD, Jacobsen DJ, Bailey BW, Mayo MS, Hill JO, Smith BK, Donnelly JE. Effects of long-term aerobic exercise on EPOC. Int J Sports Med. 2008 Jan;29(1):53-8. Epub 2007 Sep 18. PubMed PMID: 17879880.
No	Lee TR, Kim YH, Sung PS. Spectral and entropy changes for back muscle fatigability following spinal stabilization exercises. J Rehabil Res Dev. 2010;47(2):133-42. PubMed PMID: 20593326.
No	Lee, Elaine C.; Fragala, Maren S.; Kavouras, Stavros A.; Queen, Robin M.; Pryor, John Luke; Casa, Douglas J._BIOMARKERS IN SPORTS AND EXERCISE: TRACKING HEALTH, PERFORMANCE, AND RECOVERY IN ATHLETES_JOURNAL OF STRENGTH AND CONDITIONING RESEARCH_31_10_2920_2937___43009_2017
No	Lee, Myungsun; Han, Gunsoo_The effect of peculiar complex core balance training on isokinetic muscle functions of the knee and lumbus_JOURNAL OF PHYSICAL THERAPY SCIENCE_28_4_1294_1297__10.1589/jpts.28.1294_42461_2016
No	Leone, James E.; Mullin, Elizabeth M.; Maurer-Starks, Suanne S.; Rovito, Michael J._THE ADOLESCENT BODY IMAGE SATISFACTION SCALE FOR MALES: EXPLORATORY FACTOR ANALYSIS AND IMPLICATIONS FOR STRENGTH AND CONDITIONING PROFESSIONALS_JOURNAL OF STRENGTH AND CONDITIONING RESEARCH_28_9_2657_2668__10.1519/JSC.0000000000000439_41883_2014
No	Levin, Gregory T.; Mcguigan, Michael R.; Laursen, Paul B._EFFECT OF CONCURRENT RESISTANCE AND ENDURANCE TRAINING ON PHYSIOLOGIC AND PERFORMANCE PARAMETERS OF WELL-TRAINED ENDURANCE CYCLISTS_JOURNAL OF STRENGTH AND CONDITIONING RESEARCH_23_8_2280_2286__10.1519/JSC.0b013e3181b990c2_40118_2009
No	Lewelt A, Krosschell KJ, Stoddard GJ, Weng C, Xue M, Marcus RL, Gappmaier E, Viollet L, Johnson BA, White AT, Viazzo-Trussell D, Lopes P, Lane RH, Carey JC, Swoboda KJ. Resistance strength training exercise in children with spinal muscular atrophy. Muscle Nerve. 2015 Oct;52(4):559-67. doi: 10.1002/mus.24568. PubMed PMID: 25597614; PubMed Central PMCID: PMC4506899.
No	Li JX, Xu DQ, Hong Y. Changes in muscle strength, endurance, and reaction of the lower extremities with Tai Chi intervention. J Biomech. 2009 May 29;42(8):967-71. doi: 10.1016/j.jbiomech.2009.03.001. Epub 2009 Apr 7. PubMed PMID: 19356761.
No	Lim JE, Choi OH, Na HS, Baik DK. A context-aware fitness guide system for exercise optimization in U-health. IEEE Trans Inf Technol Biomed. 2009 May;13(3):370-9. doi: 10.1109/TITB.2009.2013941. Epub 2009 Feb 3. PubMed PMID: 19193515.
No	Limonta, Eloisa; Sacchi, Massimiliano_MORPHOLOGICAL ANALYSIS OF FORCE/VELOCITY RELATIONSHIP IN DYNAMIC EXERCISE AT VARYING LOADS_JOURNAL OF STRENGTH AND CONDITIONING RESEARCH_24_8_2065_2072__10.1519/JSC.0b013e3181db23ac_40391_2010
No	Lin, Zen-Pin; Chen, Yi-Hung; Chia, Fan; Wu, Huey-June; Lan, Lawrence W.; Lin, Jaung-Geng_Episodes of Injuries and Frequent Usage of Traditional Chinese Medicine for Taiwanese Elite Wrestling Athletes_AMERICAN JOURNAL OF CHINESE MEDICINE_39_2_233_241__10.1142/S0192415X11008774_2011_2011
No	Lincoln, Andrew E.; Caswell, Shane V.; Almquist, Jon L.; Dunn, Reginald E.; Clough, Mark V.; Dick, Randall W.; Hinton, Richard Y._Effectiveness of the Women's Lacrosse Protective Eyewear Mandate in the Reduction of Eye Injuries_AMERICAN JOURNAL OF SPORTS MEDICINE_40_3_611_614__10.1177/0363546511428873_40969_2012
No	Linden C, Ahlborg HG, Besjakov J, Gardsell P, Karlsson MK. A school curriculum-based exercise program increases bone mineral accrual and bone size in prepubertal girls: two-year data from the pediatric osteoporosis prevention (POP) study. J Bone Miner Res. 2006 Jun;21(6):829-35. PubMed PMID: 16753013.
No	Lindén C, Alwis G, Ahlborg H, Gardsell P, Valdimarsson O, Stenevi-Lundgren S, Besjakov J, Karlsson MK. Exercise, bone mass and bone size in prepubertal boys: one-year data from the pediatric osteoporosis prevention study. Scand J Med Sci Sports. 2007 Aug;17(4):340-7. Epub 2006 Jun 19. PubMed PMID: 16774651.
No	Littbrand H, Carlsson M, Lundin-Olsson L, Lindelöf N, Håglin L, Gustafson Y, Rosendahl E. Effect of a high-intensity functional exercise program on functional balance: preplanned subgroup analyses of a randomized controlled trial in residential care facilities. J Am Geriatr Soc. 2011 Jul;59(7):1274-82. doi: 10.1111/j.1532-5415.2011.03484.x. Epub 2011 Jun 30. PubMed PMID: 21718270.
No	Littbrand H, Lundin-Olsson L, Gustafson Y, Rosendahl E. The effect of a high-intensity functional exercise program on activities of daily living: a randomized controlled trial in residential care facilities. J Am Geriatr Soc. 2009 Oct;57(10):1741-9. doi: 10.1111/j.1532-5415.2009.02442.x. Epub 2009 Aug 21. PubMed PMID: 19702617.
No	Liu YM, Chung YC, Chang JS, Yeh ML. Effects of aerobic exercise during hemodialysis on physical functional performance and depression. Biol Res Nurs. 2015 Mar;17(2):214-21. doi: 10.1177/1099800414539548. Epub 2014 Jul 15. PubMed PMID: 25027035.
No	Llorente-Cantarero FJ, Gil-Campos M, Benitez-Sillero JD, Muñoz-Villanueva MC, Túnez I, Pérez-Navero JL. Prepubertal children with suitable fitness and physical activity present reduced risk of oxidative stress. Free Radic Biol Med. 2012 Aug 1;53(3):415-20. doi: 10.1016/j.freeradbiomed.2012.05.017. Epub 2012 May 24. PubMed PMID: 22634054.
No	Llorente-Cantarero FJ, Gil-Campos M, Benitez-Sillero Jde D, Muñoz-Villanueva MC, Tasset I, Pérez-Navero JL. Profile of oxidant and antioxidant activity in prepubertal children related to age, gender, exercise, and fitness. Appl Physiol Nutr Metab. 2013 Apr;38(4):421-6. doi: 10.1139/apnm-2012-0219. Epub 2012 Nov 19. PubMed PMID: 23713536.
No	Lloyd, Rhodri S.; Oliver, Jon L.; Faigenbaum, Avery D.; Howard, Rick; De Ste Croix, Mark B. A.; Williams, Craig A.; Best, Thomas M.; Alvar, Brent A.; Micheli, Lyle J.; Thomas, D. Phillip; Hatfield, Disa L.; Cronin, John B.; Myer, Gregory D._LONG-TERM ATHLETIC DEVELOPMENT, PART 2: BARRIERS TO SUCCESS AND POTENTIAL SOLUTIONS_JOURNAL OF STRENGTH AND CONDITIONING RESEARCH_29_5_1451_1464__10.1519/01.J…
No	Lloyd, Rhodri S.; Oliver, Jon L.; Meyers, Robert W.; Moody, Jeremy A.; Stone, Michael H._Long-Term Athletic Development and Its Application to Youth Weightlifting_STRENGTH AND CONDITIONING JOURNAL_34_4_55_66__10.1519/SSC.0b013e31825ab4bb_41122_2012
No	Lobacz, Andrea Di Trani; Glutting, Joseph; Kaminski, Thomas W._Clinical Practice Patterns and Beliefs in the Management of Hamstrings Strain Injuries_JOURNAL OF ATHLETIC TRAINING_51_2_162_174__10.4085/1062-6050-51.3.08_42401_2016
No	Lockie, Robert G.; Murphy, Aron J.; Scott, Brendan R.; de Jonge, Xanne A. K. Janse_QUANTIFYING SESSION RATINGS OF PERCEIVED EXERTION FOR FIELD-BASED SPEED TRAINING METHODS IN TEAM SPORT ATHLETES_JOURNAL OF STRENGTH AND CONDITIONING RESEARCH_26_10_2721_2728__10.1519/JSC.0b013e3182429b0b_41183_2012
No	Löfgren B, Dencker M, Nilsson JÅ, Karlsson MK. A 4-year exercise program in children increases bone mass without increasing fracture risk. Pediatrics. 2012 Jun;129(6):e1468-76. doi: 10.1542/peds.2011-2274. Epub 2012 May 28. PubMed PMID: 22641757.
No	Löfgren B, Detter F, Dencker M, Stenevi-Lundgren S, Nilsson JÅ, Karlsson MK. Influence of a 3-year exercise intervention program on fracture risk, bone mass, and bone size in prepubertal children. J Bone Miner Res. 2011 Aug;26(8):1740-7. doi: 10.1002/jbmr.381. PubMed PMID: 21381112.
No	Logerstedt, David; Arundale, Amelia; Lynch, Andrew; Snyder-Mackler, Lynn_A conceptual framework for a sports knee injury performance profile (SKIPP) and return to activity criteria (RTAC)_BRAZILIAN JOURNAL OF PHYSICAL THERAPY_19_5_340_359__10.1590/bjpt-rbf.2014.0116_SEP-OCT 2015_2015
No	Lopez V Jr, Galano GJ, Black CM, Gupta AT, James DE, Kelleher KM, Allen AA. Profile of an American amateur rugby union sevens series. Am J Sports Med. 2012 Jan;40(1):179-84. doi: 10.1177/0363546511427124. Epub 2011 Nov 18. PubMed PMID: 22102102.
No	Lopez-Valenciano, Alejandro; Ayala, Francisco; Luis Lopez-Elvira, Jose; Barbado, David; Jose Vera-Garcia, Francisco_IMPACT OF DYNAMIC BALANCE AND HIP ABDUCTOR STRENGTH ON CHRONIC ANKLE INSTABILITY_EUROPEAN JOURNAL OF HUMAN MOVEMENT_36__137_149___2016_2016
No	Loudon, Janice K._The master female triathlete_PHYSICAL THERAPY IN SPORT_22__123_128__10.1016/j.ptsp.2016.07.010_42675_2016
No	Louis, Julien; Hausswirth, Christophe; Easthope, Christopher; Brisswalter, Jeanick_Strength training improves cycling efficiency in master endurance athletes_EUROPEAN JOURNAL OF APPLIED PHYSIOLOGY_112_2_631_640__10.1007/s00421-011-2013-1_40940_2012
No	Lowery, Ryan P.; Joy, Jordan M.; Rathmacher, John A.; Baier, Shawn M.; Fuller, John C., Jr.; Shelley, Mack C., II; Jager, Ralf; Purpura, Martin; Wilson, Stephanie M. C.; Wilson, Jacob M._INTERACTION OF BETA-HYDROXY-BETA-METHYLBUTYRATE FREE ACID AND ADENOSINE TRIPHOSPHATE ON MUSCLE MASS, STRENGTH, AND POWER IN RESISTANCE TRAINED INDIVIDUALS_JOURNAL OF STRENGTH AND CONDITIONING RESEARCH_30_7_1843_1…
No	Lubetzky-Vilnai, Anat; McCoy, Sarah W.; Price, Robert; Ciol, Marcia A._YOUNG ADULTS LARGELY DEPEND ON VISION FOR POSTURAL CONTROL WHEN STANDING ON A BOSU BALL BUT NOT ON FOAM_JOURNAL OF STRENGTH AND CONDITIONING RESEARCH_29_10_2907_2918__10.1519/JSC.0000000000000935_42278_2015
No	Luebbers, Paul E.; Fry, Andrew C.; Kriley, Luke M.; Butler, Michael S._THE EFFECTS OF A 7-WEEK PRACTICAL BLOOD FLOW RESTRICTION PROGRAM ON WELL-TRAINED COLLEGIATE ATHLETES_JOURNAL OF STRENGTH AND CONDITIONING RESEARCH_28_8_2270_2280__10.1519/JSC.0000000000000385_41852_2014
No	Lynnes MD, Nichols D, Temple VA. Fostering independence in health-promoting exercise. J Intellect Disabil. 2009 Jun;13(2):143-59. doi: 10.1177/1744629509340815. PubMed PMID: 19628534.
No	MacDonald, Maureen J.; Currie, Katharine D._Interval exercise is a path to good health, but how much, how often and for whom?_CLINICAL SCIENCE_116_43193_315_316__10.1042/CS20080632_39845_2009
No	Maffulli, Nicola; Longo, Umile Giuseppe; Spiezia, Filippo; Denaro, Vincenzo_Sports Injuries in Young Athletes: Long-Term Outcome and Prevention Strategies_PHYSICIAN AND SPORTSMEDICINE_38_2_29_34__10.3810/psm.2010.06.1780_40330_2010
No	Magnani Branco, Braulio Henrique; Lopes-Silva, Joao Paulo; da Silva Santos, Jonatas Ferreira; Julio, Ursula Ferreira; Goncalves Panissa, Valeria Leme; Franchini, Emerson_Monitoring training during four weeks of three different modes of high-intensity interval training in judo athletes_ARCHIVES OF BUDO_13__51_62___FEB 24 2017_2017
No	Mahieu, Nele N.; Witvrouw, Erik; Van de Voorde, Danny; Michilsens, Diny; Arbyn, Valerie; Van den Broecke, Wouter_Improving strength and postural control in young skiers: Whole-body vibration versus equivalent resistance training_JOURNAL OF ATHLETIC TRAINING_41_3_286_293___JUL-SEP 2006_2006
No	Makaruk, Hubert; Winchester, Jason B.; Czaplicki, Adam; Sacewicz, Tomasz; Zielinski, Janusz; Sadowski, Jerzy_Effects of Assisted and Traditional Drop Jumps on Jumping Performance_INTERNATIONAL JOURNAL OF SPORTS SCIENCE & COACHING_9_5_1217_1225__10.1260/1747-9541.9.5.1217_41913_2014
No	Makizako H, Doi T, Shimada H, Yoshida D, Tsutsumimoto K, Uemura K, Suzuki T. Does a multicomponent exercise program improve dual-task performance in amnestic mild cognitive impairment? A randomized controlled trial. Aging Clin Exp Res. 2012 Dec;24(6):640-6. doi: 10.3275/8760. Epub 2012 Nov 26. PubMed PMID: 23211228.
No	Maksimovic, Dragan; Vukadinovic, Mila; Rakonjac, Dusan; Obradovic, Jelena; Barisic, Valentin_EFFECTS OF HEAVY RESISTANCE TRAINING ON MORPHOLOGICAL CHARACTERISTICS OF YOUNG ADULTS_ACTA KINESIOLOGICA_10__97_100___SEP 21 2016_2016
No	Mala, Lucia; Maly, Tomas; Zahalka, Frantisek_POSTURAL PERFORMANCE IN THE BIPEDAL AND UNIPEDAL STANCE OF ELITE SOCCER PLAYERS IN DIFFERENT AGE CATEGORIES_ACTA KINESIOLOGICA_11__101_105___JUN 28 2017_2017
No	Malliaropoulos, Nikolaos; Isinkaye, Tomide; Tsitas, Kostas; Maffulli, Nicola_Reinjury After Acute Posterior Thigh Muscle Injuries in Elite Track and Field Athletes_AMERICAN JOURNAL OF SPORTS MEDICINE_39_2_304_310__10.1177/0363546510382857_40575_2011
No	Malliou VJ, Beneka AG, Gioftsidou AF, Malliou PK, Kallistratos E, Pafis GK, Katsikas CA, Douvis S. Young tennis players and balance performance. J Strength Cond Res. 2010 Feb;24(2):389-93. doi: 10.1519/JSC.0b013e3181c068f0. PubMed PMID: 20072062.
No	Malpezzi, Piero; Uliari, Simone; Myers, Jonathan; Spiridonova, Maria; Grossi, Giulio; Terranova, Francesco; Collini, Gabriella; Amabile, Laura; Bernardi, Eva; Mazzoni, Gianni; Conconi, Francesco; Grazzi, Giovanni_INFLUENCE OF A CUSTOM-MADE MAXILLARY MOUTHGUARD ON GAS EXCHANGE PARAMETERS DURING INCREMENTAL EXERCISE IN AMATEUR ROAD CYCLISTS_JOURNAL OF STRENGTH AND CONDITIONING RESEARCH_29_3_672_677…
No	Manley L, Gibson L, Papa N, Beharry BK, Johnson L, Lawrentschuk N, Bolton DM. Evaluation of pelvic floor muscle strength before and after robotic-assisted radical prostatectomy and early outcomes on urinary continence. J Robot Surg. 2016 Dec;10(4):331-335. Epub 2016 May 9. PubMed PMID: 27160677.
No	Mann, J. Bryan; Thyfault, John P.; Ivey, Pat A.; Sayers, Stephen P._THE EFFECT OF AUTOREGULATORY PROGRESSIVE RESISTANCE EXERCISE VS. LINEAR PERIODIZATION ON STRENGTH IMPROVEMENT IN COLLEGE ATHLETES_JOURNAL OF STRENGTH AND CONDITIONING RESEARCH_24_7_1718_1723__10.1519/JSC.0b013e3181def4a6_40360_2010
No	Manocchia, Pasquale; Spierer, David K.; Lufkin, Adrienne K. S.; Minichiello, Jacqueline; Castro, Jessica_TRANSFERENCE OF KETTLEBELL TRAINING TO STRENGTH, POWER, AND ENDURANCE_JOURNAL OF STRENGTH AND CONDITIONING RESEARCH_27_2_477_484__10.1519/JSC.0b013e31825770fe_41306_2013
No	Mansell, Jamie L.; Tierney, Ryan T.; Higgins, Michael; McDevitt, Jane; Toone, Nieka; Glutting, Joseph_Concussive signs and symptoms following head impacts in collegiate athletes_BRAIN INJURY_24_9_1070_1074__10.3109/02699052.2010.494589_2010_2010
No	Markovic, Goran; Mikulic, Pavle_Neuro-Musculoskeletal and Performance Adaptations to Lower-Extremity Plyometric Training_SPORTS MEDICINE_40_10_859_895__10.2165/11318370-000000000-00000_2010_2010
No	Maroon, Joseph C.; Mathyssek, Christina M.; Bost, Jeffrey W.; Amos, Austin; Winkelman, Robert; Yates, Anthony P.; Duca, Mark A.; Norwig, John A._Vitamin D Profile in National Football League Players_AMERICAN JOURNAL OF SPORTS MEDICINE_43_5_1241_1245__10.1177/0363546514567297_42125_2015
No	Marques, Mario C.; van den Tillaar, Roland; Vescovi, Jason D.; Jose Gonzalez-Badillo, Juan_CHANGES IN STRENGTH AND POWER PERFORMANCE IN ELITE SENIOR FEMALE PROFESSIONAL VOLLEYBALL PLAYERS DURING THE IN-SEASON: A CASE STUDY_JOURNAL OF STRENGTH AND CONDITIONING RESEARCH_22_4_1147_1155__10.1519/JSC.0b013e31816a42d0_39630_2008
No	Marshall-Gradisnik, Sonya; Weatherby, Robert P.; Deakin, Glen B.; Coutts, Rosanne A.; Meir, Rudi; Connellan, Paul; Stevenson, Lesley M.; Rogerson, Shane; Zhou, Shi_NATURAL KILLER CELL ACTIVITY FOLLOWING 6 WEEKS OF STRENGTH TRAINING IN HEALTHY YOUNG MALES WITH/WITHOUT TESTOSTERONE ENANTHATE ADMINISTRATION_JOURNAL OF EXERCISE SCIENCE & FITNESS_6_2_106_114___2008_2008
No	Martinez, Jessica C.; Denegar, Craig R.; Joseph, Michael F.; Mazerolle, Stephanie M.; Root, Hayley J.; Trojian, Thomas H.; DiStefano, Lindsay J._Effects of a Shortened Duration Injury Prevention Program on Movement Technique in Female Adolescent Athletes_MEDICINE AND SCIENCE IN SPORTS AND EXERCISE_48_5_288_288__10.1249/01.mss.0000485866.03007.28_42491_2016
No	Martinez-Lopez, Emilio J.; Benito-Martinez, Elisa; Hita-Contreras, Fidel; Lara-Sanchez, Amador; Martinez-Amat, Antonio_Effects of electrostimulation and plyometric training program combination on jump height in teenage athletes_JOURNAL OF SPORTS SCIENCE AND MEDICINE_11_4_727_735___41244_2012
No	Martins, Cassio Noronha; Tarouco, Cassius Porciuncula; Martin, Daniela Gomez; Signori, Luis Ulisses_ELETROMYOGRAPHY OF THE RECTUS FEMORIS IN DIFFERENT PROPRIOCEPTIVE DEVICES IN A HYDROTHERAPY POOL_REVISTA BRASILEIRA DE MEDICINA DO ESPORTE_20_4_289_293__10.1590/1517-86922014200401985_JUL-AUG 2014_2014
No	Mascarin, Naryana Cristina; Barbosa de Lira, Claudio Andre; Vancini, Rodrigo Luiz; Pochini, Alberto de Castro; da Silva, Antonio Carlos; Andrade, Marilia dos Santos_Strength Training Using Elastic Bands: Improvement of Muscle Power and Throwing Performance in Young Female Handball Players_JOURNAL OF SPORT REHABILITATION_26_3_245_252__10.1123/jsr.2015-0153_42856_2017
No	Massey, C. Dwayne; Maneval, Mark_A Call to Improve Educational Programs in Strength and Conditioning_STRENGTH AND CONDITIONING JOURNAL_36_1_23_27__10.1519/SSC.0000000000000025_41671_2014
No	Maughan, Ronald J.; Zerguini, Yacine; Chalabi, Hakim; Dvorak, Jiri_Achieving optimum sports performance during Ramadan: Some practical recommendations_JOURNAL OF SPORTS SCIENCES_30__S109_S117__10.1080/02640414.2012.696205_2012_2012
No	May, Courtney A.; Cipriani, Daniel; Lorenz, Kent A._Power Development Through Complex Training for The Division I Collegiate Athlete_STRENGTH AND CONDITIONING JOURNAL_32_4_30_43__10.1519/SSC.0b013e3181dd8f47_40391_2010
No	McClung, James P.; Gaffney-Stomberg, Erin; Lee, Jane J._Female athletes: A population at risk of vitamin and mineral deficiencies affecting health and performance_JOURNAL OF TRACE ELEMENTS IN MEDICINE AND BIOLOGY_28_4_388_392__10.1016/j.jtemb.2014.06.022_2014_2014
No	McDermott K, Kumar D, Goldman V, Feng H, Mehling W, Moskowitz JT, Souza RB, Hecht FM. Training in ChiRunning to reduce blood pressure: a randomized controlled pilot study. BMC Complement Altern Med. 2015 Oct 15;15:368. doi: 10.1186/s12906-015-0895-x. PubMed PMID: 26471194; PubMed Central PMCID: PMC4608185.
No	McGawley, Kerry; Juudas, Elisabeth; Kazior, Zuzanna; Strom, Kristoffer; Blomstrand, Eva; Hansson, Ola; Holmberg, Hans-Christer_No Additional Benefits of Block-Over Evenly-Distributed High-Intensity Interval Training within a Polarized Microcycle_FRONTIERS IN PHYSIOLOGY_8____413_10.3389/fphys.2017.00413_JUN 13 2017_2017
No	McGill SM, Cambridge ED, Andersen JT. A six-week trial of hula hooping using a weighted hoop: effects on skinfold, girths, weight, and torso muscle endurance. J Strength Cond Res. 2015 May;29(5):1279-84. doi: 10.1519/JSC.0000000000000653. PubMed PMID: 25268284.
No	McGill, Stuart M.; Cannon, Jordan; Andersen, Jordan T._ANALYSIS OF PUSHING EXERCISES: MUSCLE ACTIVITY AND SPINE LOAD WHILE CONTRASTING TECHNIQUES ON STABLE SURFACES WITH A LABILE SUSPENSION STRAP TRAINING SYSTEM_JOURNAL OF STRENGTH AND CONDITIONING RESEARCH_28_1_105_116__10.1519/JSC.0b013e3182a99459_41640_2014
No	McLean, Scott G.; Felin, Rebecca E.; Suedekum, Natalie; Calabrese, Gary; Passerallo, Allen; Joy, Susan_Impact of fatigue on gender-based high-risk landing strategies_MEDICINE AND SCIENCE IN SPORTS AND EXERCISE_39_3_502_514__10.1249/mss.0b013e3180d47f0_39142_2007
No	McLeod TC, Armstrong T, Miller M, Sauers JL. Balance improvements in female high school basketball players after a 6-week neuromuscular-training program. J Sport Rehabil. 2009 Nov;18(4):465-81. PubMed PMID: 20108849.
No	McLeod TC, Bliven KC, Lam KC, Bay RC, Valier AR, Parsons JT. The national sports safety in secondary schools benchmark (N4SB) study: defining athletic training practice characteristics. J Athl Train. 2013 Jul-Aug;48(4):483-92. doi: 10.4085/1062-6050-48.4.04. Epub 2013 Jun 14. PubMed PMID: 23768120; PubMed Central PMCID: PMC3718351.
No	McNamara A, Gunter K. The influence of participation in Better Bones and Balance™ on skeletal health: evaluation of a community-based exercise program to reduce fall and fracture risk. Osteoporos Int. 2012 Jun;23(6):1813-22. doi: 10.1007/s00198-011-1816-6. Epub 2011 Oct 27. PubMed PMID: 22037971.
No	McNamara JM, Stearne DJ. Flexible nonlinear periodization in a beginner college weight training class. J Strength Cond Res. 2010 Aug;24(8):2012-7. doi: 10.1519/JSC.0b013e3181b1b15d. PubMed PMID: 19858756.
No	McPhate L, Simek EM, Haines TP, Hill KD, Finch CF, Day L. "Are Your Clients Having Fun?" The Implications of Respondents' Preferences for the Delivery of Group Exercise Programs for Falls Prevention. J Aging Phys Act. 2016 Jan;24(1):129-38. doi: 10.1123/japa.2014-0168. Epub 2015 Jul 23. PubMed PMID: 26215164.
No	McQueen D, Lakes K, Rich J, Vaughan J, Hayes G, Cooper D, Olshansky E. Feasibility of a caregiver-assisted exercise program for preterm infants. J Perinat Neonatal Nurs. 2013 Apr-Jun;27(2):184-92. doi: 10.1097/JPN.0b013e31828b244a. PubMed PMID: 23618941; PubMed Central PMCID: PMC3651855.
No	Menafoglio, Andrea; Di Valentino, Marcello; Porretta, Alessandra Pia; Foglia, Pietro; Segatto, Jeanne-Marie; Siragusa, Patrick; Pezzoli, Reto; Maggi, Mattia; Romano, Gian Antonio; Moschovitis, Giorgio; Gallino, Augusto_Cardiovascular evaluation of middle-aged individuals engaged in high-intensity sport activities: implications for workload, yield and economic costs_BRITISH JOURNAL OF SPORTS MEDIC…
No	Mendes de Oliveira, Mariana Fernandes; Caputo, Fabrizio; Greco, Camila Coelho; Denadai, Benedito Sergio_Related Aspects of Aerobic Training Optimization for High Performance_REVISTA BRASILEIRA DE MEDICINA DO ESPORTE_16_1_61_66__10.1590/S1517-86922010000100012_JAN-FEB 2010_2010
No	Messina, Gabriele; Burgassi, Sandra; Russo, Carmela; Ceriale, Emma; Quercioli, Cecilia; Meniconi, Cosetta_Is it Possible to Sanitize Athletes' Shoes?_JOURNAL OF ATHLETIC TRAINING_50_2_126_132__10.4085/1062-6050-49.3.55_42036_2015
No	Metaxas, Thomas I.; Mandroukas, Athanasios; Vamvakoudis, Efstratios; Kotoglou, Kostas; Ekblom, Bjorn; Mandroukas, Konstantinos_Muscle Fiber Characteristics, Satellite Cells and Soccer Performance in Young Athletes_JOURNAL OF SPORTS SCIENCE AND MEDICINE_13_3_493_501___41883_2014
No	Meurer MC, Silva MF, Baroni BM. Strategies for injury prevention in Brazilian football: Perceptions of physiotherapists and practices of premier league teams. Phys Ther Sport. 2017 Nov;28:1-8. doi: 10.1016/j.ptsp.2017.07.004. Epub 2017 Jul 25. PubMed PMID: 28886473.
No	Meyers, Michael C.; Laurent, C. Matthew, Jr._The Rodeo Athlete_SPORTS MEDICINE_40_5_417_431__10.2165/11531390-000000000-00000_2010_2010
No	Meylan, Cesar M. P.; Cronin, John B.; Oliver, Jon L.; Hughes, Michael G.; Manson, Sarah_An Evidence-Based Model of Power Development in Youth Soccer_INTERNATIONAL JOURNAL OF SPORTS SCIENCE & COACHING_9_5_1241_1264__10.1260/1747-9541.9.5.1241_41913_2014
No	Michailidis, Yiannis; Fatouros, Ioannis G.; Primpa, Eleni; Michailidis, Charalampos; Avloniti, Alexandra; Chatzinikolaou, Athanasios; Barbero-Alvarez, Jose C.; Tsoukas, Dimitrios; Douroudos, Ioannis I.; Draganidis, Dimitrios; Leontsini, Diamanda; Margonis, Konstantinos; Berberidou, Fani; Kambas, Antonios_PLYOMETRICS' TRAINABILITY IN PREADOLESCENT SOCCER ATHLETES_JOURNAL OF STRENGTH AND CONDITIONI…
No	Michell V, Samaria C, Júnior Rudy N, Danyela V, Dantas E. Effects of a concurrent physical exercise program on aerobic power and body composition in adults. J Sports Med Phys Fitness. 2014 Aug;54(4):441-6. PubMed PMID: 25034548.
No	Miguel Fernandes, Helder; Machado Reis, Victor; Vilaca-Alves, Jose; Saavedra, Francisco; Jose Aidar, Felipe; Brustad, Robert_Social support and sport injury recovery: An overview of empirical findings and practical implications_REVISTA DE PSICOLOGIA DEL DEPORTE_23_2_445_449___2014_2014
No	Mike, Jonathan N.; Cole, Nathan; Herrera, Chris; VanDusseldorp, Trisha; Kravitz, Len; Kerksick, Chad M._THE EFFECTS OF ECCENTRIC CONTRACTION DURATION ON MUSCLE STRENGTH, POWER PRODUCTION, VERTICAL JUMP, AND SORENESS_JOURNAL OF STRENGTH AND CONDITIONING RESEARCH_31_3_773_786___42795_2017
No	Milanovic, Zoran; Sporis, Goran; James, Nic; Trajkovic, Nebojsa; Ignjatovic, Aleksandar; Sarmento, Hugo; Trecroci, Athos; Borges Mendes, Bruno Miguel_Physiological Demands, Morphological Characteristics, Physical Abilities and Injuries of Female Soccer Players_JOURNAL OF HUMAN KINETICS_60_1_77_83__10.1515/hukin-2017-0091_43070_2017
No	Miller FL, O'Connor DP, Herring MP, Sailors MH, Jackson AS, Dishman RK, Bray MS. Exercise dose, exercise adherence, and associated health outcomes in the TIGER study. Med Sci Sports Exerc. 2014 Jan;46(1):69-75. doi: 10.1249/MSS.0b013e3182a038b9. PubMed PMID: 23793231; PubMed Central PMCID: PMC3867583.
No	Miloski, Bernardo; Aoki, Marcelo S.; de Freitas, Camila G.; Schultz de Arruda, Ademir F.; de Moraes, Helena S.; Drago, Gustavo; Borges, Thiago O.; Moreira, Alexandre_Does Testosterone Modulate Mood States and Physical Performance in Young Basketball Players?_JOURNAL OF STRENGTH AND CONDITIONING RESEARCH_29_9_2474_2481__10.1519/JSC.0000000000000883_42248_2015
No	Miltner, O.; Siebert, C. H.; Mueller-Rath, R.; Kieffer, O._Muscle Strength of the Cervical and Lumbar Spine in Triathletes_ZEITSCHRIFT FUR ORTHOPADIE UND UNFALLCHIRURGIE_148_6_657_661__10.1055/s-0029-1240962_40513_2010
No	Miltner, O.; Siebert, C.; Tschaepe, R.; Maus, U.; Kieffer, O._Muscular Trunk Stability in Professional and Amateur Volleyball Players_ZEITSCHRIFT FUR ORTHOPADIE UND UNFALLCHIRURGIE_148_2_204_209__10.1055/s-0029-1240659_40238_2010
No	Miokovic T, Armbrecht G, Gast U, Rawer R, Roth HJ, Runge M, Felsenberg D, Belavý DL. Muscle atrophy, pain, and damage in bed rest reduced by resistive (vibration) exercise. Med Sci Sports Exerc. 2014 Aug;46(8):1506-16. doi: 10.1249/MSS.0000000000000279. PubMed PMID: 24561811.
No	Mistiaen W, Roussel NA, Vissers D, Daenen L, Truijen S, Nijs J. Effects of aerobic endurance, muscle strength, and motor control exercise on physical fitness and musculoskeletal injury rate in preprofessional dancers: an uncontrolled trial. J Manipulative Physiol Ther. 2012 Jun;35(5):381-9. doi: 10.1016/j.jmpt.2012.04.014. Epub 2012 May 17. PubMed PMID: 22607780.
No	Miyajima T, Ishida K, Sato M, Yamagata Z. Pilot study to test the safety of an exercise machine on healthy adult females. Jpn J Nurs Sci. 2010 Jun;7(1):37-46. doi: 10.1111/j.1742-7924.2010.00135.x. PubMed PMID: 20618675.
No	Mizner, Ryan L.; Kawaguchi, Jeffrey K.; Chmielewski, Terese L._Muscle strength in the lower extremity does not predict postinstruction improvements in the landing patterns of female athletes_JOURNAL OF ORTHOPAEDIC & SPORTS PHYSICAL THERAPY_38_6_353_361__10.2519/jospt.2008.2726_39600_2008
No	Mohammadi, Vahid; Hilfiker, Roger; Jafarnezhadgero, Amir Ali; Jamialahmadi, Shima; Ardakani, Mohammad Karimizadeh; Granacher, Urs_Relationship between Training-Induced Changes in the Star Excursion Balance Test and the Y Balance Test in Young Male Athletes_ANNALS OF APPLIED SPORT SCIENCE_5_3_31_38___FAL 2017_2017
No	Monfort, Scott M.; Comstock, R. Dawn; Collins, Christy L.; Onate, James A.; Best, Thomas M.; Chaudhari, Ajit M. W._Association Between Ball-Handling Versus Defending Actions and Acute Noncontact Lower Extremity Injuries in High School Basketball and Soccer_AMERICAN JOURNAL OF SPORTS MEDICINE_43_4_802_807__10.1177/0363546514564541_42095_2015
No	Monks, Lynne; Seo, Myong-Won; Kim, Hyun-Bae; Jung, Hyun C.; Song, Jong K._High-intensity interval training and athletic performance in Taekwondo athletes_JOURNAL OF SPORTS MEDICINE AND PHYSICAL FITNESS_57_10_1252_1260__10.23736/S0022-4707.17.06853-0_43009_2017
No	Montaruli, A.; Roveda, E.; Calogiuri, G.; La Torre, A.; Carandente, F._The sportsman readjustment after transcontinental flight: a study on marathon runners_JOURNAL OF SPORTS MEDICINE AND PHYSICAL FITNESS_49_4_372_381___40148_2009
No	Monteiro MA, Gabriel RE, Sousa MF, Abrantes JM, Moreira MH. Impact of a 12-month exercise program on the temporal parameters of the foot rollover during walking in postmenopausal women. Menopause. 2011 Jul;18(7):771-7. doi: 10.1097/gme.0b013e3182060cc5. PubMed PMID: 21372744.
No	Montelpare, William; McPherson, Moira; Sutherland, Malcolm; Faught, Brent E.; Baker, Joseph; Keightley, Michelle; Corey, Paul; MacPherson, Alison; Taha, Tim_Introduction to the Play It Cool Safe Hockey Program_INTERNATIONAL JOURNAL OF SPORTS SCIENCE & COACHING_5_1_61_74___2010_2010
No	Monti JM, Hillman CH, Cohen NJ. Aerobic fitness enhances relational memory in preadolescent children: the FITKids randomized control trial. Hippocampus. 2012 Sep;22(9):1876-82. doi: 10.1002/hipo.22023. Epub 2012 Apr 23. PubMed PMID: 22522428; PubMed Central PMCID: PMC3404196.
No	Monti, Ryan_RETURN TO HITTING: AN INTERVAL HITTING PROGRESSION AND OVERVIEW OF HITTING MECHANICS FOLLOWING INJURY_INTERNATIONAL JOURNAL OF SPORTS PHYSICAL THERAPY_10_7_1059_1073___42339_2015
No	Moore JB, Mitchell NG, Bibeau WS, Bartholomew JB. Effects of a 12-week resistance exercise program on physical self-perceptions in college students. Res Q Exerc Sport. 2011 Jun;82(2):291-301. PubMed PMID: 21699109.
No	Moore-Harrison TL, Johnson MA, Quinn ME, Cress ME. An evidence-based exercise program implemented in congregate-meal sites. J Phys Act Health. 2009 Mar;6(2):247-51. PubMed PMID: 19420403.
No	Morales, Jose; Alamo, Juan M.; Garcia-Masso, Xavier; Busca, Bernat; Lopez, Jose L.; Serra-Ano, Pilar; Gonzalez, Luis-Millan_USE OF HEART RATE VARIABILITY IN MONITORING STRESS AND RECOVERY IN JUDO ATHLETES_JOURNAL OF STRENGTH AND CONDITIONING RESEARCH_28_7_1896_1905__10.1519/JSC.0000000000000328_41821_2014
No	Moreira L, Fronza FC, dos Santos RN, Teixeira LR, Kruel LF, Lazaretti-Castro M. High-intensity aquatic exercises (HydrOS) improve physical function and reduce falls among postmenopausal women. Menopause. 2013 Oct;20(10):1012-9. doi: 10.1097/GME.0b013e3182850138. PubMed PMID: 23531689.
No	Moreira LD, Fronza FC, Dos Santos RN, Zach PL, Kunii IS, Hayashi LF, Teixeira LR, Kruel LF, Castro ML. The benefits of a high-intensity aquatic exercise program (HydrOS) for bone metabolism and bone mass of postmenopausal women. J Bone Miner Metab. 2014 Jul;32(4):411-9. doi: 10.1007/s00774-013-0509-y. Epub 2013 Sep 19. PubMed PMID: 24048909.
No	Moreira RF, Akagi FH, Wun PY, Moriguchi CS, Sato TO. Effects of a school based exercise program on children's resistance and flexibility. Work. 2012;41 Suppl 1:922-8. doi: 10.3233/WOR-2012-0264-922. PubMed PMID: 22316839.
No	Moreira, Alexandre; Bilsborough, Johann C.; Sullivan, Courtney J.; Cianciosi, Michael; Aoki, Marcelo Saldanha; Coutts, Aaron J._Training Periodization of Professional Australian Football Players During an Entire Australian Football League Season_INTERNATIONAL JOURNAL OF SPORTS PHYSIOLOGY AND PERFORMANCE_10_5_566_571__10.1123/ijspp.2014-0326_42186_2015
No	Morita N, Okita K. Is gender a factor in the reduction of cardiovascular risks with exercise training? Circ J. 2013;77(3):646-51. Epub 2012 Dec 6. PubMed PMID: 23220798.
No	Moro, T.; Bianco, A.; Faigenbaum, A. D.; Paoli, A._PEDIATRIC RESISTANCE TRAINING: CURRENT ISSUES AND CONCERNS_MINERVA PEDIATRICA_66_3_217_227___41791_2014
No	Morucci, Gabriele; Punzi, Tiziana; Innocenti, Giovanni; Gulisano, Massimo; Ceroti, Marco; Pacini, Stefania_NEW FRONTIERS IN SPORT TRAINING: GENETICS AND ARTISTIC GYMNASTICS_JOURNAL OF STRENGTH AND CONDITIONING RESEARCH_28_2_459_466__10.1519/JSC.0b013e31829aad65_41671_2014
No	Mothersole, Guy; Cronin, John B.; Harris, Nigel K._Jump-Landing Program for Females: Development of a Systematic Progression Model_STRENGTH AND CONDITIONING JOURNAL_36_4_52_64__10.1519/SSC.0000000000000078_41852_2014
No	Mueller, Lisa; Hildebrandt, Carolin; Mueller, Erich; Fink, Christian; Raschner, Christian_Long-Term Athletic Development in Youth Alpine Ski Racing: The Effect of Physical Fitness, Ski Racing Technique, Anthropometrics and Biological Maturity Status on Injuries_FRONTIERS IN PHYSIOLOGY_8____656_10.3389/fphys.2017.00656_AUG 31 2017_2017
No	Mujika, I._Intense training: the key to optimal performance before and during the taper_SCANDINAVIAN JOURNAL OF MEDICINE & SCIENCE IN SPORTS_20__24_31__10.1111/j.1600-0838.2010.01189.x_40452_2010
No	Mujika, Inigo_Quantification of Training and Competition Loads in Endurance Sports: Methods and Applications_INTERNATIONAL JOURNAL OF SPORTS PHYSIOLOGY AND PERFORMANCE_12__9_17__10.1123/ijspp.2016-0403_42826_2017
No	Munger, Cameron N.; Archer, David C.; Leyva, Whitney D.; Wong, Megan A.; Coburn, Jared W.; Costa, Pablo B.; Brown, Lee E._ACUTE EFFECTS OF ECCENTRIC OVERLOAD ON CONCENTRIC FRONT SQUAT PERFORMANCE_JOURNAL OF STRENGTH AND CONDITIONING RESEARCH_31_5_1192_1205__10.1519/JSC.0000000000001825_42856_2017
No	Munoz, Iker; Seiler, Stephen; Bautista, Javier; Espana, Javier; Larumbe, Eneko; Esteve-Lanao, Jonathan_Does Polarized Training Improve Performance in Recreational Runners?_INTERNATIONAL JOURNAL OF SPORTS PHYSIOLOGY AND PERFORMANCE_9_2_265_272__10.1123/IJSPP.2012-0350_41699_2014
No	Murach, Kevin A.; Bagley, James R.; Pfeiffer, Charles J., Jr._Is Long Duration Aerobic Exercise Necessary for Anaerobic Athletes?_STRENGTH AND CONDITIONING JOURNAL_35_2_44_46__10.1519/SSC.0b013e31828b4fde_41365_2013
No	Murofushi, Koji; Babbitt, Donald; Ohta, Ken_Supplemental Exercises for Core Stability Which Utilize the Concept of Parametric Oscillation in the Hammer Throw_STRENGTH AND CONDITIONING JOURNAL_39_4_71_81__10.1519/SSC.0000000000000299_42948_2017
No	Myer GD, Jayanthi N, DiFiori JP, Faigenbaum AD, Kiefer AW, Logerstedt D, Micheli LJ. Sports Specialization, Part II: Alternative Solutions to Early Sport Specialization in Youth Athletes. Sports Health. 2016 Jan-Feb;8(1):65-73. doi: 10.1177/1941738115614811. Epub 2015 Oct 30. PubMed PMID: 26517937; PubMed Central PMCID: PMC4702158.
No	Myer, G. D.; Brent, J. L.; Ford, K. R.; Hewett, T. E._A pilot study to determine the effect of trunk and hip focused neuromuscular training on hip and knee isokinetic strength_BRITISH JOURNAL OF SPORTS MEDICINE_42_7_614_619__10.1136/bjsm.2007.046086_39630_2008
No	Myer, GD; Ford, KR; Brent, JL; Hewett, TE_The effects of plyometric vs. dynamic stabilization and balance training on power, balance, and landing force in female athletes_JOURNAL OF STRENGTH AND CONDITIONING RESEARCH_20_2_345_353__10.1519/R-17955.1_38838_2006
No	Myer, Gregory D.; Jayanthi, Neeru; Difiori, John P.; Faigenbaum, Avery D.; Kiefer, Adam W.; Logerstedt, David; Micheli, Lyle J._Sport Specialization, Part I: Does Early Sports Specialization Increase Negative Outcomes and Reduce the Opportunity for Success in Young Athletes?_SPORTS HEALTH-A MULTIDISCIPLINARY APPROACH_7_5_437_442__10.1177/1941738115598747_SEP-OCT 2015_2015
No	Myer, Gregory D.; Stroube, Benjamin W.; DiCesare, Christopher A.; Brent, Jensen L.; Ford, Kevin R.; Heidt, Robert S., Jr.; Hewett, Timothy E._Augmented Feedback Supports Skill Transfer and Reduces High-Risk Injury Landing Mechanics A Double-Blind, Randomized Controlled Laboratory Study_AMERICAN JOURNAL OF SPORTS MEDICINE_41_3_669_677__10.1177/0363546512472977_41334_2013
No	Myer, Gregory D.; Sugimoto, Dai; Thomas, Staci; Hewett, Timothy E._The Influence of Age on the Effectiveness of Neuromuscular Training to Reduce Anterior Cruciate Ligament Injury in Female Athletes_AMERICAN JOURNAL OF SPORTS MEDICINE_41_1_203_215__10.1177/0363546512460637_41275_2013
No	Myrick, Karen M._Overtraining and Overreaching Syndrome in Athletes_JNP-JOURNAL FOR NURSE PRACTITIONERS_11_10_1018_1022__10.1016/j.nurpra.2015.08.038_NOV-DEC 2015_2015
No	Naclerio F, Faigenbaum AD, Larumbe E, Goss-Sampson M, Perez-Bilbao T, Jimenez A, Beedie C. Effects of a low volume injury prevention program on the hamstring torque angle relationship. Res Sports Med. 2013;21(3):253-63. doi: 10.1080/15438627.2013.792089. PubMed PMID: 23777380.
No	Naclerio F, Larumbe-Zabala E, Monajati A, Goss-Sampson M. Effects of two different injury prevention resistance exercise protocols on the hamstring torque-angle relationship: a randomized controlled trial. Res Sports Med. 2015;23(4):379-93. doi: 10.1080/15438627.2015.1076418. Epub 2015 Aug 11. PubMed PMID: 26264751.
No	Naclerio, Fernando; Faigenbaum, Avery D.; Larumbe-Zabala, Eneko; Perez-Bibao, Txomin; Kang, Jie; Ratamess, Nicholas A.; Triplett, N. T._Effects of Different Resistance Training Volumes on Strength and Power in Team Sport Athletes_JOURNAL OF STRENGTH AND CONDITIONING RESEARCH_27_7_1832_1840__10.1519/JSC.0b013e3182736d10_41456_2013
No	Nebozh, Vitalii_BASES OF THE THEORY AND PRACTICE OF ATHLETES-THROWERS' SPEED AND POWER QUALITIES DEVELOPMENT IN THE PROCESS OF TRAINING_SCIENCE AND EDUCATION__4_145_148___2016_2016
No	Nelson-Wong E, Callaghan JP. Changes in muscle activation patterns and subjective low back pain ratings during prolonged standing in response to an exercise intervention. J Electromyogr Kinesiol. 2010 Dec;20(6):1125-33. doi: 10.1016/j.jelekin.2010.07.007. Epub 2010 Jul 31. PubMed PMID: 20674390.
No	Newton, Harvey; Jenkins, Simon_Should All Athletes Use Explosive Lifting?_INTERNATIONAL JOURNAL OF SPORTS SCIENCE & COACHING_8_3_595_601__10.1260/1747-9541.8.3.595_2013_2013
No	Nichols, Andrew W.; Hetzler, Ronald K.; Villanueva, Richard J.; Stickley, Christopher D.; Kimura, Iris F._EFFECTS OF COMBINATION ORAL CONTRACEPTIVES ON STRENGTH DEVELOPMENT IN WOMEN ATHLETES_JOURNAL OF STRENGTH AND CONDITIONING RESEARCH_22_5_1625_1632__10.1519/JSC.0b013e31817ae1f3_39692_2008
No	Nogueira RC, Weeks BK, Beck BR. Targeting bone and fat with novel exercise for peripubertal boys: the CAPO kids trial. Pediatr Exerc Sci. 2015 Feb;27(1):128-39. doi: 10.1123/pes.2014-0069. Epub 2014 Nov 10. PubMed PMID: 25386830.
No	Nowak, Pawel Fryderyk; Kusnierz, Cezary; Goerner, Karol; Bartik, Pavol_Determinants of health-related behaviours of judo athletes_ARCHIVES OF BUDO_13__335_342___NOV 8 2017_2017
No	Noyes FR, Barber-Westin SD, Smith ST, Campbell T, Garrison TT. A training program to improve neuromuscular and performance indices in female high school basketball players. J Strength Cond Res. 2012 Mar;26(3):709-19. doi: 10.1519/JSC.0b013e318228194c. PubMed PMID: 22289699.
No	Noyes FR, Barber-Westin SD, Smith ST, Campbell T. A training program to improve neuromuscular indices in female high school volleyball players. J Strength Cond Res. 2011 Aug;25(8):2151-60. doi: 10.1519/JSC.0b013e3181f906ef. PubMed PMID: 21659890.
No	Noyes FR, Barber-Westin SD, Tutalo Smith ST, Campbell T. A training program to improve neuromuscular and performance indices in female high school soccer players. J Strength Cond Res. 2013 Feb;27(2):340-51. doi: 10.1519/JSC.0b013e31825423d9. PubMed PMID: 22465985.
No	Nuzzo, James L.; McBride, Jeffrey M.; Cormie, Prue; McCaulley, Grant O._RELATIONSHIP BETWEEN COUNTERMOVEMENT JUMP PERFORMANCE AND MULTIJOINT ISOMETRIC AND DYNAMIC TESTS OF STRENGTH_JOURNAL OF STRENGTH AND CONDITIONING RESEARCH_22_3_699_707__10.1519/JSC.0b013e31816d5eda_39569_2008
No	Obradovic, Jelena; Vukadinovic, Mila; Pantovic, Milan; Baic, Mario_HIIT VS MODERATE INTENSITY ENDURANCE TRAINING: IMPACT ON AEROBIC PARAMETERS IN YOUNG ADULT MEN_ACTA KINESIOLOGICA_10__35_40___SEP 21 2016_2016
No	Ochi, Satoshi; Campbell, Mary Jo_The Progressive Physical Development of a High-Performance Tennis Player_STRENGTH AND CONDITIONING JOURNAL_31_4_59_68__10.1519/SSC.0b013e3181af8053_40026_2009
No	Ogwumike OO, Arowojolu AO, Sanya AO. Effects of a12-week endurance exercise program on adiposity and flexibility of Nigerian perimenopausal and postmenopausal women. Niger J Physiol Sci. 2011 Dec 20;26(2):199-206. PubMed PMID: 22547191.
No	Ohtake M, Morikagi Y, Suzuki I, Kanoya Y, Sato C. Effects of exercise on the prevention of conditions leading to the need for long-term care. Aging Clin Exp Res. 2013 Apr;25(1):49-57. doi: 10.1007/s40520-013-0016-y. Epub 2013 Apr 4. PubMed PMID: 23740633.
No	Oliver GD, Stone AJ, Plummer H. Electromyographic examination of selected muscle activation during isometric core exercises. Clin J Sport Med. 2010 Nov;20(6):452-7. doi: 10.1097/JSM.0b013e3181f7b0ef. PubMed PMID: 21079441.
No	Oliver, Gretchen D.; Di Brezzo, Ro_FUNCTIONAL BALANCE TRAINING IN COLLEGIATE WOMEN ATHLETES_JOURNAL OF STRENGTH AND CONDITIONING RESEARCH_23_7_2124_2129__10.1519/JSC.0b013e3181b3dd9c_40087_2009
No	Oliver, Gretchen D.; Dougherty, Christopher P._COMPARISON OF HAMSTRING AND GLUTEUS MUSCLES ELECTROMYOGRAPHIC ACTIVITY WHILE PERFORMING THE RAZOR CURL VS. THE TRADITIONAL PRONE HAMSTRING CURL_JOURNAL OF STRENGTH AND CONDITIONING RESEARCH_23_8_2250_2255__10.1519/JSC.0b013e3181b8d34b_40118_2009
No	Oliver, Gretchen D.; Plummer, Hillary A.; Keeley, David W._MUSCLE ACTIVATION PATTERNS OF THE UPPER AND LOWER EXTREMITY DURING THE WINDMILL SOFTBALL PITCH_JOURNAL OF STRENGTH AND CONDITIONING RESEARCH_25_6_1653_1658__10.1519/JSC.0b013e3181db9d4f_40695_2011
No	Oliver, Gretchen D.; Weimar, Wendi H._HIP AND SHOULDER RANGE OF MOTION IN YOUTH BASEBALL PITCHERS_JOURNAL OF STRENGTH AND CONDITIONING RESEARCH_30_10_2823_2827__10.1519/JSC.0000000000000796_42644_2016
No	OʼMalley E, Murphy JC, McCarthy Persson U, Gissane C, Blake C. The Effects of the Gaelic Athletic Association 15 Training Program on Neuromuscular Outcomes in Gaelic Football and Hurling Players: A Randomized Cluster Trial. J Strength Cond Res. 2017 Aug;31(8):2119-2130. doi: 10.1519/JSC.0000000000001564. PubMed PMID: 27398918.
No	Opar DA, Williams MD, Timmins RG, Dear NM, Shield AJ. Knee flexor strength and bicep femoris electromyographical activity is lower in previously strained hamstrings. J Electromyogr Kinesiol. 2013 Jun;23(3):696-703. doi: 10.1016/j.jelekin.2012.11.004. Epub 2013 Jan 4. PubMed PMID: 23290179.
No	Opar, David A.; Williams, Morgan D.; Timmins, Ryan G.; Hickey, Jack; Duhig, Steven J.; Shield, Anthony J._Eccentric Hamstring Strength and Hamstring Injury Risk in Australian Footballers_MEDICINE AND SCIENCE IN SPORTS AND EXERCISE_47_4_857_865__10.1249/MSS.0000000000000465_42095_2015
No	Orlando C, Levitan EB, Mittleman MA, Steele RJ, Shrier I. The effect of rest days on injury rates. Scand J Med Sci Sports. 2011 Dec;21(6):e64-71. doi: 10.1111/j.1600-0838.2010.01152.x. Epub 2010 Jun 16. PubMed PMID: 20561270.
No	Orlov, A. A._OPTIMIZATION OF TRAINING LOAD AMONG WEIGHTLIFTERS DURING PRE-BASIC TRAINING_PEDAGOGICS PSYCHOLOGY MEDICAL-BIOLOGICAL PROBLEMS OF PHYSICAL TRAINING AND SPORTS_19_1_57_61__10.15561/18189172.2015.0111_2015_2015
No	Otero M, Esain I, González-Suarez ÁM, Gil SM. The effectiveness of a basic exercise intervention to improve strength and balance in women with osteoporosis. Clin Interv Aging. 2017 Mar 14;12:505-513. doi: 10.2147/CIA.S127233. eCollection 2017. PubMed PMID: 28352163; PubMed Central PMCID: PMC5358963.
No	Ozdemir, Mehmet; Tanir, Halil; Ilkim, Mehmet; Ozmaden, Murat_The effects of 8 week exercise program on reaction time performance of hearing impaired students at 11-14 years of age_SHS Web of Conferences_37____1031_10.1051/shsconf/20173701031_2017_2017
No	Ozmen, Tarik; Yuktasir, Bekir; Yildirim, Necmiye Un; Yalcin, Birol; Willems, Mark E. T._EXPLOSIVE STRENGTH TRAINING IMPROVES SPEED AND AGILITY IN WHEELCHAIR BASKETBALL ATHLETES_REVISTA BRASILEIRA DE MEDICINA DO ESPORTE_20_2_97_100__10.1590/1517-86922014200201568_MAR-APR 2014_2014
No	Ozmerdivenli R, Simsek E, Bulut S, Karacabey K, Saygin O. Comparison of the effects of acute and regular exercise on intraocular pressure in Turkish athlete and sedentarians. Int J Neurosci. 2006 Mar;116(3):351-60. PubMed PMID: 16484060.
No	Ozrudi, Mohammadbagher Forghani; Aliabadi, Somayeh Rahimi; Barzegari, Hasan_The effect of six week mixed exercise (power & plyometric) of dynamic balance in Takhti school physical education students in Babol city_INTERNATIONAL JOURNAL OF APPLIED EXERCISE PHYSIOLOGY_4_2_34_41___42248_2015
No	Pacobahyba, Nelson; Vale, Rodrigo Gomes de Souza; de Souza, Sandro Legey P.; Simao, Roberto; Santos, Edil; Martin Dantas, Estelio Henrique_MUSCLE STRENGTH, SERUM BASAL LEVELS OF TESTOSTERONE AND UREA IN SOCCER ATHLETES SUBMITTED TO NON-LINEAR PERIODIZATION PROGRAM_REVISTA BRASILEIRA DE MEDICINA DO ESPORTE_18_2_130_133__10.1590/S1517-86922012000200014_MAR-APR 2012_2012
No	Padua DA, DiStefano LJ, Marshall SW, Beutler AI, de la Motte SJ, DiStefano MJ. Retention of movement pattern changes after a lower extremity injury prevention program is affected by program duration. Am J Sports Med. 2012 Feb;40(2):300-6. doi: 10.1177/0363546511425474. Epub 2011 Nov 7. PubMed PMID: 22064608.
No	Padua, Darin A.; DiStefano, Lindsay J.; Marshall, Stephen W.; Beutler, Anthony I.; de la Motte, Sarah J.; DiStefano, Michael J._Retention of Movement Pattern Changes After a Lower Extremity Injury Prevention Program Is Affected by Program Duration_AMERICAN JOURNAL OF SPORTS MEDICINE_40_2_300_306__10.1177/0363546511425474_40940_2012
No	Painter, Keith B.; Haff, Gregory G.; Ramsey, Mike W.; McBride, Jeff; Triplett, Travis; Sands, William A.; Lamont, Hugh S.; Stone, Margaret E.; Stone, Michael H._Strength Gains: Block Versus Daily Undulating Periodization Weight Training Among Track and Field Athletes_INTERNATIONAL JOURNAL OF SPORTS PHYSIOLOGY AND PERFORMANCE_7_2_161_169__10.1123/ijspp.7.2.161_41061_2012
No	Palmer, Thomas G.; Howell, Dana M.; Mattacola, Carl G.; Viele, Kert_Self-Perceptions of Proximal Stability as Measured by the Functional Movement Screen_JOURNAL OF STRENGTH AND CONDITIONING RESEARCH_27_8_2157_2164__10.1519/JSC.0b013e318279f940_41487_2013		0
No	Panos JA, Hoffman JT, Wordeman SC, Hewett TE. Medio-lateral knee fluency in anterior cruciate ligament-injured athletes during dynamic movement trials. Clin Biomech (Bristol, Avon). 2016 Mar;33:7-12. doi: 10.1016/j.clinbiomech.2016.01.010. Epub 2016 Feb 4. PubMed PMID: 26895446; PubMed Central PMCID: PMC4821715.
No	Pantović M, Madić D, Popović B, Batez M, Obradović J. The effect of whole-body vibration and resistance training on muscle strength in a 13-year-old boy with m. biceps femoris lesion and posttraumatic calcification. Vojnosanit Pregl. 2015 Jul;72(7):646-50. PubMed PMID: 26364461.
No	Pares, J.; Taboada, C.; Temporal, D.; Carre, C._PHYSIUM IN RISK REDUCTION OF INJURIES IN ELITE INDOOR FOOTBALL PLAYERS: A PILOT STUDY_JOURNAL OF SPORT AND HEALTH RESEARCH_8_3_223_230___SEP-DEC 2016_2016
No	Park JY, Park HK, Choi JH, Moon ES, Kim BS, Kim WS, Oh KS. Prospective evaluation of the effectiveness of a home-based program of isometric strengthening exercises: 12-month follow-up. Clin Orthop Surg. 2010 Sep;2(3):173-8. doi: 10.4055/cios.2010.2.3.173. Epub 2010 Aug 3. PubMed PMID: 20808589; PubMed Central PMCID: PMC2915397.
No	Park SK, Stefanyshyn DJ, Ramage B, Hart DA, Ronsky JL. Alterations in knee joint laxity during the menstrual cycle in healthy women leads to increases in joint loads during selected athletic movements. Am J Sports Med. 2009 Jun;37(6):1169-77. doi: 10.1177/0363546508330146. Epub 2009 Mar 16. PubMed PMID: 19289541.
No	Park, Gi Duck; Lee, Joong Chul; Lee, Juri_The Effect of Low Extremity Plyometric Training on Back Muscle Power of High School Throwing Event Athletes_JOURNAL OF PHYSICAL THERAPY SCIENCE_26_1_161_164__10.1589/jpts.26.161_41640_2014
No	Parsons, Brentan_Resistance Training for Elite-Level Track Cyclists_STRENGTH AND CONDITIONING JOURNAL_32_5_63_68__10.1519/SSC.0b013e3181e97d97_40452_2010
No	Paszkewicz, Jeffrey R.; McCarty, Cailee W.; Van Lunen, Bonnie L._COMPARISON OF FUNCTIONAL AND STATIC EVALUATION TOOLS AMONG ADOLESCENT ATHLETES_JOURNAL OF STRENGTH AND CONDITIONING RESEARCH_27_10_2842_2850__10.1519/JSC.0b013e3182815770_41548_2013
No	Patel, Dilip R.; Greydanus, Donald E._Physically challenged adolescents and sports_INTERNATIONAL JOURNAL ON DISABILITY AND HUMAN DEVELOPMENT_7_3_287_290___JUL-SEP 2008_2008
No	Pavlov, Valeriy Yu.; Kudryavtsev, Mikhail D.; Revyakin, Yuriy T._ENHANCEMENT OF PHYSICAL FITNESS LEVEL OF TEENAGE SPORTSMEN (AGED 13 TO 15) INVOLVED IN KETTLEBELL LIFTING WITH THE USE OF MODEL CHARACTERISTICS_TOMSK STATE UNIVERSITY JOURNAL__425_191_197__10.17223/15617793/425/25_43070_2017
No	Pedley, Jason S.; Lloyd, Rhodri S.; Read, Paul; Moore, Isabel S.; Oliver, Jon L._Drop Jump: A Technical Model for Scientific Application_STRENGTH AND CONDITIONING JOURNAL_39_5_36_44__10.1519/SSC.0000000000000331_43009_2017
No	Peiser, Benny; Reilly, Thomas; Atkinson, Greg; Drust, Barry; Waterhouse, Jim_Seasonal changes and physiological responses: Their impact on activity, health, exercise and athletic performance_INTERNATIONAL SPORTMED JOURNAL_7_1_16_32___2006_2006
No	Pene, Pierre; Touitou, Yvan_Sport and health_BULLETIN DE L ACADEMIE NATIONALE DE MEDECINE_193_2_415_429___39845_2009
No	Peres, Mariana Michalski; Cecchini, Lisiane; Pacheco, Ivan; Pacheco, Adriana More_EFFECTS OF PROPRIOCEPTIVE TRAINING ON THE STABILITY OF THE ANKLE IN VOLLEYBALL PLAYERS_REVISTA BRASILEIRA DE MEDICINA DO ESPORTE_20_2_146_150__10.1590/1517-86922014200202046_MAR-APR 2014_2014
No	Perkins J, Johnson CM. Vaginal weights for pelvic floor training: a multiple participant case report. Physiother Theory Pract. 2012 Oct;28(7):499-508. doi: 10.3109/09593985.2011.653708. Epub 2012 Jan 30. PubMed PMID: 22288659.
No	Perkins J, Pavel M, Jimison HB, Scott S. Gesture recognition for interactive exercise programs. Conf Proc IEEE Eng Med Biol Soc. 2008;2008:1915-7. doi: 10.1109/IEMBS.2008.4649561. PubMed PMID: 19163064.
No	Permsirivanich W, Lim A, Promrat T. Long stick exercise to improve muscular strength and flexibility in sedentary individuals. Southeast Asian J Trop Med Public Health. 2006 May;37(3):595-600. PubMed PMID: 17120986.
No	Petit, Elisabeth; Bourdin, Hubert; Mougin, Fabienne; Tio, Gregory; Haffen, Emmanuel_TIME-OF-DAY EFFECTS ON PSYCHOMOTOR AND PHYSICAL PERFORMANCES IN HIGHLY TRAINED CYCLISTS_PERCEPTUAL AND MOTOR SKILLS_117_2_376_388__10.2466/06.26.PMS.117x23z0_41548_2013
No	Pettitt, Robert W._Applying the Critical Speed Concept to Racing Strategy and Interval Training Prescription_INTERNATIONAL JOURNAL OF SPORTS PHYSIOLOGY AND PERFORMANCE_11_7_842_847__10.1123/ijspp.2016-0001_42644_2016
No	Petushek, Erich J.; Ward, Paul; Cokely, Edward T.; Myer, Gregory D._Injury Risk Estimation Expertise Interdisciplinary Differences in Performance on the ACL Injury Risk Estimation Quiz_ORTHOPAEDIC JOURNAL OF SPORTS MEDICINE_3_11___2325967115614790_10.1177/2325967115614799_42309_2015
No	Piacentini, Maria Francesca; De Ioannon, Giulia; Comotto, Stefania; Spedicato, Alessandro; Vernillo, Gianluca; La Torre, Antonio_Concurrent Strength and Endurance Training Effects on Running Economy in Master Endurance Runners_JOURNAL OF STRENGTH AND CONDITIONING RESEARCH_27_8_2295_2303__10.1519/JSC.0b013e3182794485_41487_2013
No	Picha, Kelsey J.; Harding, Josie L.; Bliven, Kellie C. Huxel_Glenohumeral and Hip Range-of-Motion and Strength Measures in Youth Baseball Athletes_JOURNAL OF ATHLETIC TRAINING_51_6_466_473__10.4085/1062-6050-51.7.09_42522_2016
No	Pizzari, Tania; Coburn, Paul T.; Crow, Justin F._Prevention and management of osteitis pubis in the Australian Football League: A qualitative analysis_PHYSICAL THERAPY IN SPORT_9_3_117_125__10.1016/j.ptsp.2008.06.002_39661_2008
No	Plews, Daniel J.; Laursen, Paul B.; Kilding, Andrew E.; Buchheit, Martin_Heart-Rate Variability and Training-Intensity Distribution in Elite Rowers_INTERNATIONAL JOURNAL OF SPORTS PHYSIOLOGY AND PERFORMANCE_9_6_1026_1032__10.1123/ijspp.2013-0497_41944_2014
No	Pluchino A, Lee SY, Asfour S, Roos BA, Signorile JF. Pilot study comparing changes in postural control after training using a video game balance board program and 2 standard activity-based balance intervention programs. Arch Phys Med Rehabil. 2012 Jul;93(7):1138-46. doi: 10.1016/j.apmr.2012.01.023. Epub 2012 Mar 11. PubMed PMID: 22414490.
No	Pollock, Noel; Patel, Anish; Chakraverty, Julian; Suokas, Anu; James, Stephen L. J.; Chakraverty, Robin_Time to return to full training is delayed and recurrence rate is higher in intratendinous ('c') acute hamstring injury in elite track and field athletes: clinical application of the British Athletics Muscle Injury Classification_BRITISH JOURNAL OF SPORTS MEDICINE_50_5_305_310__10.1136/bjsports…
No	Poole CN, Roberts MD, Dalbo VJ, Tucker PS, Sunderland KL, DeBolt ND, Billbe BW, Kerksick CM. The combined effects of exercise and ingestion of a meal replacement in conjunction with a weight loss supplement on body composition and fitness parameters in college-aged men and women. J Strength Cond Res. 2011 Jan;25(1):51-60. doi: 10.1519/JSC.0b013e3181fee4aa. PubMed PMID: 21157390.
No	Preatoni, Ezio; Colombo, Alessandro; Verga, Monica; Galvani, Christel; Faina, Marcello; Rodano, Renato; Preatoni, Ennio; Cardinale, Marco_THE EFFECTS OF WHOLE-BODY VIBRATION IN ISOLATION OR COMBINED WITH STRENGTH TRAINING IN FEMALE ATHLETES_JOURNAL OF STRENGTH AND CONDITIONING RESEARCH_26_9_2495_2506__10.1519/JSC.0b013e31823f299d_41153_2012
No	Predescu, C.; Apostu, M.; Predescu, R.; Ionescu, A._The Importance of Using the Myotest Accelerometer to Evaluate the Recovery of Performance Athletes with Ligament Injuries_4TH INTERNATIONAL CONGRESS OF PHYSICAL EDUCATION, SPORT AND KINETOTHERAPY (ICPESK 2014)___453_456___2015_2015
No	Pritchard, Hayden J.; Tod, David A.; Barnes, Matthew J.; Keogh, Justin W.; McGuigan, Michael R._TAPERING PRACTICES OF NEW ZEALAND'S ELITE RAW POWERLIFTERS_JOURNAL OF STRENGTH AND CONDITIONING RESEARCH_30_7_1796_1804__10.1519/JSC.0000000000001292_42552_2016
No	Prokopy, Max P.; Ingersoll, Christopher D.; Nordenschild, Edwin; Katch, Frank I.; Gaesser, Glenn A.; Weltman, Arthur_CLOSED-KINETIC CHAIN UPPER-BODY TRAINING IMPROVES THROWING PERFORMANCE OF NCAA DIVISION I SOFTBALL PLAYERS_JOURNAL OF STRENGTH AND CONDITIONING RESEARCH_22_6_1790_1798__10.1519/JSC.0b013e318185f637_39753_2008
No	Quatman, CE; Ford, KR; Myer, GD; Hewett, TE_Maturation leads to gender differences in landing force and vertical jump performance - A longitudinal study_AMERICAN JOURNAL OF SPORTS MEDICINE_34_5_806_813__10.1177/0363546505281916_38838_2006
No	Quatman-Yates CC, Myer GD, Ford KR, Hewett TE. A longitudinal evaluation of maturational effects on lower extremity strength in female adolescent athletes. Pediatr Phys Ther. 2013 Fall;25(3):271-6. doi: 10.1097/PEP.0b013e31828e1e9d. PubMed PMID: 23619561; PubMed Central PMCID: PMC3706023.
No	Quatman-Yates, Catherine C.; Myer, Gregory D.; Ford, Kevin R.; Hewett, Timothy E._A Longitudinal Evaluation of Maturational Effects on Lower Extremity Strength in Female Adolescent Athletes_PEDIATRIC PHYSICAL THERAPY_25_3_271_276__10.1097/PEP.0b013e31828e1e9d_FAL 2013_2013
No	Quinn TJ, Klooster JR, Kenefick RW. Two short, daily activity bouts vs. one long bout: are health and fitness improvements similar over twelve and twenty-four weeks? J Strength Cond Res. 2006 Feb;20(1):130-5. PubMed PMID: 16506860.
No	Ramirez, Juan M.; Nunez, Victor M.; Lancho, Carolina; Poblador, Maria S.; Lancho, Jose L._A speed-endurance training to improve aerobic, anaerobic capacity, and fat oxidation of four groups of athletes_MEDICINA DELLO SPORT_70_3_266_281__10.23736/S0025-7826.17.02861-7_42979_2017
No	Ramirez-Campillo, Rodrigo; Andrade, David C.; Alvarez, Cristian; Henriquez-Olguin, Carlos; Martinez, Cristian; Baez-SanMartin, Eduardo; Silva-Urra, Juan; Burgos, Carlos; Izquierdo, Mikel_The Effects of Interset Rest on Adaptation to 7 Weeks of Explosive Training in Young Soccer Players_JOURNAL OF SPORTS SCIENCE AND MEDICINE_13_2_287_296___41791_2014
No	Randell, Aaron; Cronin, John; Keogh, Justin; Gill, Nicholas_Optimizing Within Session Training Emphasis_STRENGTH AND CONDITIONING JOURNAL_32_2_73_80__10.1519/SSC.0b013e3181d52865_40269_2010
No	Raschner, Christian; Hildebrandt, Carolin; Mohr, Johanna; Mueller, Lisa_Sex Differences in Balance Among Alpine Ski Racers: Cross-Sectional Age Comparisons_PERCEPTUAL AND MOTOR SKILLS_124_6_1134_1150__10.1177/0031512517730730_43070_2017
No	Raschner, Christian; Platzer, Hans-Peter; Patterson, Carson; Werner, Inge; Huber, Reinhard; Hildebrandt, Carolin_The relationship between ACL injuries and physical fitness in young competitive ski racers: a 10-year longitudinal study_BRITISH JOURNAL OF SPORTS MEDICINE_46_15_1065_1071__10.1136/bjsports-2012-091050_41244_2012
No	Rasool, Jaffar; George, Keith_The impact of single-leg dynamic balance training on dynamic stability_PHYSICAL THERAPY IN SPORT_8_4_177_184__10.1016/j.ptsp.2007.06.001_39387_2007
No	Rauh, Mitchell J.; Macera, Caroline A.; Ji, Ming; Wiksten, Denise L._Subsequent injury patterns in girls' high school sports_JOURNAL OF ATHLETIC TRAINING_42_4_486_494___OCT-DEC 2007_2007
No	Rauh, Mitchell J._Summer Training Factors and Risk of Musculoskeletal Injury Among High School Cross-country Runners_JOURNAL OF ORTHOPAEDIC & SPORTS PHYSICAL THERAPY_44_10_793_804__10.2519/jospt.2014.5378_41913_2014
No	Rawdon, Christopher L._Performance Variables of Obstacle Course Racing and Recommendations for Programming in Novice and Intermediate Competitors_STRENGTH AND CONDITIONING JOURNAL_38_5_1_17___42644_2016
No	Read, Paul J.; Bishop, Chris; Brazier, Jon; Turner, Anthony N._Performance Modeling: A System-Based Approach to Exercise Selection_STRENGTH AND CONDITIONING JOURNAL_38_4_90_97__10.1519/SSC.0000000000000187_42583_2016
No	Read, Paul; Oliver, Jon L.; De Ste Croix, Mark B. A.; Myer, Gregory D.; Lloyd, Rhodri S._Injury Risk Factors in Male Youth Soccer Players_STRENGTH AND CONDITIONING JOURNAL_37_5_1_7__10.1519/SSC.0000000000000171_42278_2015
No	Rebella, Gregory_A Prospective Study of Injury Patterns in Collegiate Pole Vaulters_AMERICAN JOURNAL OF SPORTS MEDICINE_43_4_808_815__10.1177/0363546514564542_42095_2015
No	Reguli, Zdenko; Senkyr, Jan; Vit, Michal_Questioning the Concept of General Falling Techniques (GFT)_HEALTH AND MARTIAL ARTS IN INTERDISCIPLINARY APPROACH___63_67___2015_2015
No	Reilly, Thomas; Peiser, Benny_Seasonal variations in health-related human physical activity_SPORTS MEDICINE_36_6_473_485__10.2165/00007256-200636060-00002_2006_2006
No	Reinking, Mark F.; Austin, Tricia M.; Hayes, Ann M._Risk Factors for Self-Reported Exercise-Related Leg Pain in High School Cross-Country Athletes_JOURNAL OF ATHLETIC TRAINING_45_1_51_57__10.4085/1062-6050-45.1.51_JAN-FEB 2010_2010
No	Renkawitz T, Boluki D, Grifka J. The association of low back pain, neuromuscular imbalance, and trunk extension strength in athletes. Spine J. 2006 Nov-Dec;6(6):673-83. PubMed PMID: 17088198.
No	Renkawitz, T.; Boluki, D.; Linhardt, O.; Grifka, J._Neuromuscular imbalances of the lower back in tennis players - The effects of a back exercise program_SPORTVERLETZUNG-SPORTSCHADEN_21_1_23_28__10.1055/s-2007-963031_39142_2007
No	Renkawitz, T.; Linhardt, O.; Grifka, J._Electric efficiency of the erector spinae in high performance amateur tennis players_JOURNAL OF SPORTS MEDICINE AND PHYSICAL FITNESS_48_3_409_416___39692_2008
No	Rensing, N.; Westermann, A.; Moeller, D.; von Piekartz, H._Effects of Reactive Jump Training in Handball Players Regarding Jump Height and Power Development in the Triceps Surae Muscle_SPORTVERLETZUNG-SPORTSCHADEN_29_4_236_243__10.1055/s-0041-106947_42339_2015
No	Renstrom, Per A._Eight clinical conundrums relating to anterior cruciate ligament (ACL) injury in sport: recent evidence and a personal reflection_BRITISH JOURNAL OF SPORTS MEDICINE_47_6_367_+__10.1136/bjsports-2012-091623_41365_2013
No	Reurink, Gustaaf; Almusa, Emad; Goudswaard, Gert Jan; Tol, Johannes L.; Hamilton, Bruce; Moen, Maarten H.; Weir, Adam; Verhaar, Jan A. N.; Maas, Mario_No Association Between Fibrosis on Magnetic Resonance Imaging at Return to Play and Hamstring Reinjury Risk_AMERICAN JOURNAL OF SPORTS MEDICINE_43_5_1228_1234__10.1177/0363546515572603_42125_2015
No	Reurink, Gustaaf; Brilman, Elisabeth G.; de Vos, Robert-Jan; Maas, Mario; Moen, Maarten H.; Weir, Adam; Goudswaard, Gert Jan; Tol, Johannes L._Magnetic Resonance Imaging in Acute Hamstring Injury: Can We Provide a Return to Play Prognosis?_SPORTS MEDICINE_45_1_133_146__10.1007/s40279-014-0243-1_42005_2015
No	Rhea, Matthew R.; Kenn, Joseph G.; Dermody, Bryan M._ALTERATIONS IN SPEED OF SQUAT MOVEMENT AND THE USE OF ACCOMMODATED RESISTANCE AMONG COLLEGE ATHLETES TRAINING FOR POWER_JOURNAL OF STRENGTH AND CONDITIONING RESEARCH_23_9_2645_2650__10.1519/JSC.0b013e3181b3e1b6_40148_2009
No	Rhea, Matthew R.; Peterson, Mark D.; Oliverson, Jeff R.; Naclerio Ayllon, Fernando; Potenziano, Ben J._AN EXAMINATION OF TRAINING ON THE VERTIMAX RESISTED JUMPING DEVICE FOR IMPROVEMENTS IN LOWER BODY POWER IN HIGHLY TRAINED COLLEGE ATHLETES_JOURNAL OF STRENGTH AND CONDITIONING RESEARCH_22_3_735_740__10.1519/JSC.0b013e3181660d61_39569_2008
No	Ribeiro, JL; de Castro, BOSD; Rosa, CS; Baptista, RR; Oliveira, AR_Heart rate and blood lactate responses to Changquan and Daoshu forms of modern Wushu_JOURNAL OF SPORTS SCIENCE AND MEDICINE_5__1_4___38899_2006
No	Rice, Stephen G.; Congeni, Joseph A.; McCambridge, Teri M.; Brenner, Joel S.; Benjamin, Holly J.; Cappetta, Charles T.; Demorest, Rebecca A.; Halstead, Mark E.; Halstead, Mark E.; Koutures, Chris G.; LaBella, Cynthia R.; Labotz, Michele; Loud, Keith J.; Martin, Stephanie S.; Kelly, Amanda K. Weiss_Baseball and Softball_PEDIATRICS_129_3_E842_E856__10.1542/peds.2011-3593_40969_2012
No	Rice, Stephen G._Medical conditions affecting sports participation_PEDIATRICS_121_4_841_848__10.1542/peds.2008-0080_39539_2008
No	Richens, B.; Cleather, D. J._THE RELATIONSHIP BETWEEN THE NUMBER OF REPETITIONS PERFORMED AT GIVEN INTENSITIES IS DIFFERENT IN ENDURANCE AND STRENGTH TRAINED ATHLETES_BIOLOGY OF SPORT_31_2_157_161__10.5604/20831862.1099047_2014_2014
No	Rimmer, Terry; Coniglione, Thomas_A Temporal Model for Nonelite Triathlon Race Injuries_CLINICAL JOURNAL OF SPORT MEDICINE_22_3_249_253__10.1097/JSM.0b013e318249945b_41030_2012
No	Ristolainen, L.; Kettunen, J. A.; Waller, B.; Heinonen, A.; Kujala, U. M._Training-related risk factors in the etiology of overuse injuries in endurance sports_JOURNAL OF SPORTS MEDICINE AND PHYSICAL FITNESS_54_1_78_87___41671_2014
No	Robertson, Michael; Gilley, Jasen; Nicholas, Richard_Stress Fractures of the Distal Femur Involving Small Nonossifying Fibromas in Young Athletes_ORTHOPEDICS_39_6_E1197_E1200__10.3928/01477447-20160714-04_NOV-DEC 2016_2016
No	Rodriguez-Zamora, Lara; Iglesias, Xavier; Barrero, Anna; Torres, Lorena; Chaverri, Diego; Rodriguez, Ferran A._Monitoring Internal Load Parameters During Competitive Synchronized Swimming Duet Routines in Elite Athletes_JOURNAL OF STRENGTH AND CONDITIONING RESEARCH_28_3_742_751__10.1519/JSC.0b013e3182a20ee7_41699_2014
No	Root H, Trojian T, Martinez J, Kraemer W, DiStefano LJ. Landing Technique and Performance in Youth Athletes After a Single Injury-Prevention Program Session. J Athl Train. 2015 Nov;50(11):1149-57. doi: 10.4085/1062-6050-50.11.01. Epub 2015 Nov 2. PubMed PMID: 26523663; PubMed Central PMCID: PMC4732394.
No	Rosas, F.; Ramirez-Campillo, R.; Diaz, D.; Abad-Colil, F.; Martinez-Salazar, C.; Caniuqueo, A.; Canas-Jamet, R.; Loturco, I.; Nakamura, F. Y.; McKenzie, C.; Gonzalez-Rivera, J.; Sanchez-Sanchez, J.; Izquierdo, M._Jump Training in Youth Soccer Players: Effects of Haltere Type Handheld Loading_INTERNATIONAL JOURNAL OF SPORTS MEDICINE_37_13_1060_1065__10.1055/s-0042-111046_42705_2016
No	Ross, Michael D._Preventing low back pain with athlete education and the prone press-up exercise_STRENGTH AND CONDITIONING JOURNAL_29_6_78_80___39417_2007
No	Rossignoli, Isabel; Fernandez-Cuevas, Ismael; Benito, Pedro J.; Herrero, Azael J._Relationship between shoulder pain and skin temperature measured by infrared thermography in a wheelchair propulsion test_INFRARED PHYSICS & TECHNOLOGY_76__251_258__10.1016/j.infrared.2016.02.007_42491_2016
No	Rössler R, Donath L, Bizzini M, Faude O. A new injury prevention programme for children's football--FIFA 11+ Kids--can improve motor performance: a cluster-randomised controlled trial. J Sports Sci. 2016;34(6):549-56. doi: 10.1080/02640414.2015.1099715. Epub 2015 Oct 27. PubMed PMID: 26508531.
No	Rotstein A, Harush M, Vaisman N. The effect of a water exercise program on bone density of postmenopausal women. J Sports Med Phys Fitness. 2008 Sep;48(3):352-9. PubMed PMID: 18974722.
No	Rousanoglou, Elissavet; Noutsos, Konstantinos; Bayios, Ioannis; Boudolos, Konstantinos_Ground Reaction Forces and Throwing Performance in Elite and Novice Players in Two Types of Handball Shot_JOURNAL OF HUMAN KINETICS_40_1_49_55__10.2478/hukin-2014-0006_41699_2014
No	Rowan, Chip P.; Kuropkat, Christiane; Gumieniak, Robert J.; Gledhill, Norman; Jamnik, Veronica K._INTEGRATION OF THE FUNCTIONAL MOVEMENT SCREEN INTO THE NATIONAL HOCKEY LEAGUE COMBINE_JOURNAL OF STRENGTH AND CONDITIONING RESEARCH_29_5_1163_1171__10.1519/JSC.0000000000000757_42125_2015
No	Rowat, Owain; Fenner, Jonathan; Unnithan, Viswanath_Technical and physical determinants of soccer match-play performance in elite youth soccer players_JOURNAL OF SPORTS MEDICINE AND PHYSICAL FITNESS_57_4_369_379__10.23736/S0022-4707.16.06093-X_42826_2017
No	Roy, Jane L. P.; Menear, Kristi Sayers; Schmid, Monika M. A.; Hunter, Gary R.; Malone, Laurie A._Physiological responses of skilled players during a competitive wheelchair tennis match_JOURNAL OF STRENGTH AND CONDITIONING RESEARCH_20_3_665_671___38930_2006
No	Rugelj D, Tomšič M, Sevšek F. Do fallers and nonfallers equally benefit from balance specific exercise program? A pilot study. Biomed Res Int. 2013;2013:753298. doi: 10.1155/2013/753298. Epub 2013 Oct 21. PubMed PMID: 24228258; PubMed Central PMCID: PMC3818815.
No	Sabato, Todd M.; Walch, Tanis J.; Caine, Dennis J._The elite young athlete: strategies to ensure physical and emotional health_OPEN ACCESS JOURNAL OF SPORTS MEDICINE_7_____10.2147/OAJSM.S96821_2016_2016
No	Saez de Villarreal, Eduardo; Suarez-Arrones, Luis; Requena, Bernardo; Haff, G. Gregory; Ramos-Veliz, Rafael_EFFECTS OF DRY-LAND VS. IN-WATER SPECIFIC STRENGTH TRAINING ON PROFESSIONAL MALE WATER POLO PLAYERS' PERFORMANCE_JOURNAL OF STRENGTH AND CONDITIONING RESEARCH_28_11_3179_3187__10.1519/JSC.0000000000000514_41944_2014
No	Salles, Jose Inacio; Velasques, Bruna; Cossich, Victor; Nicoliche, Eduardo; Ribeiro, Pedro; Amaral, Marcus Vinicius; Motta, Geraldo_Strength Training and Shoulder Proprioception_JOURNAL OF ATHLETIC TRAINING_50_3_277_280__10.4085/1062-6050-49.3.84_42064_2015
No	Samadi, M.; Nazem, F.; Gharaat, M. A._Designing the simulation training of taekwondo competition according to heart rate, blood lactate and rating of perceived exertion_MEDICINA DELLO SPORT_67_4_581_592___41974_2014
No	Sanfilippo, Jennifer L.; Silder, Amy; Sherry, Marc A.; Tuite, Michael J.; Heiderscheit, Bryan C._Hamstring Strength and Morphology Progression after Return to Sport from Injury_MEDICINE AND SCIENCE IN SPORTS AND EXERCISE_45_3_448_454__10.1249/MSS.0b013e3182776eff_41334_2013
No	Sankaravel, Mohansundar; Lee, Jeffrey Low Fook; Boon, Ong Kuan; Jeganathan, Sanmuganathan_EFFECT OF NEUROMUSCULAR TRAINING ON BALANCE AMONG UNIVERSITY ATHLETES_INTERNATIONAL JOURNAL OF PHYSIOTHERAPY_3_3_385_389__10.15621/ijphy/2016/v3i3/100855_42522_2016
No	Sannicandro, Italo; Cofano, Giacomo; Rosa, Rosa A.; Piccinno, Andrea_Balance Training Exercises Decrease Lower-Limb Strength Asymmetry in Young Tennis Players_JOURNAL OF SPORTS SCIENCE AND MEDICINE_13_2_397_402___41791_2014
No	Santhiago, Vanessa; da Silva, Adelino S. R.; Papoti, Marcelo; Gobatto, Claudio A._RESPONSES OF HEMATOLOGICAL PARAMETERS AND AEROBIC PERFORMANCE OF ELITE MEN AND WOMEN SWIMMERS DURING A 14-WEEK TRAINING PROGRAM_JOURNAL OF STRENGTH AND CONDITIONING RESEARCH_23_4_1097_1105__10.1519/JSC.0b013e318194c088_39995_2009
No	Santos-Concejero, Jordan; Granados, Cristina; Irazusta, Jon; Bidaurrazaga-Letona, Iraia; Zabala-Lili, Jon; Gil, Susana_TIME TO EXHAUSTION AT THE ONSET OF BLOOD LACTATE ACCUMULATION IN RUNNERS WITH DIFFERENT ATHLETIC ABILITY_REVISTA BRASILEIRA DE MEDICINA DO ESPORTE_19_4_297_302__10.1590/S1517-86922013000400014_JUL-AUG 2013_2013
No	Sarafrazi, Soodeh; Abdulah, Rozlina Tan Bt; Amiri-Khorasani, Mohammadtaghi_KINEMATIC ANALYSIS OF HIP AND KNEE ANGLES DURING LANDING AFTER IMAGERY IN FEMALE ATHLETES_JOURNAL OF STRENGTH AND CONDITIONING RESEARCH_26_9_2356_2363__10.1519/JSC.0b013e31823db094_41153_2012
No	Saraiva, Alam R.; Reis, Victor M.; Costa, Pablo B.; Bentes, Claudio M.; Costa e Silva, Gabriel V.; Novaes, Jefferson S._Chronic Effects of Different Resistance Training Exercise Orders on Flexibility in Elite Judo Athletes_JOURNAL OF HUMAN KINETICS_40_1_129_137__10.2478/hukin-2014-0015_41699_2014
No	Saw, Anna E.; Main, Luana C.; Gastin, Paul B._ROLE OF A SELF-REPORT MEASURE IN ATHLETE PREPARATION_JOURNAL OF STRENGTH AND CONDITIONING RESEARCH_29_3_685_691__10.1519/JSC.0000000000000698_42064_2015
No	Schaal, Karine; Le Meur, Yann; Louis, Julien; Filliard, Jean-Robert; Hellard, Philippe; Casazza, Gretchen; Hausswirth, Christophe_Whole-Body Cryostimulation Limits Overreaching in Elite Synchronized Swimmers_MEDICINE AND SCIENCE IN SPORTS AND EXERCISE_47_7_1416_1425__10.1249/MSS.0000000000000546_42186_2015
No	Schick, Monica G.; Brown, Lee E.; Schick, Evan E._Strength and Conditioning Considerations for Female Mixed Martial Artists_STRENGTH AND CONDITIONING JOURNAL_34_1_66_75__10.1519/SSC.0b013e31824443e2_40940_2012
No	Schlumberger, A; Laube, W; Bruhn, S; Herbeck, B; Dahlinger, M; Fenkart, G; Schmidtbleicher, D; Mayer, F_Muscle imbalances - fact or fiction?_ISOKINETICS AND EXERCISE SCIENCE_14_1_3_11___2006_2006
No	Schmitt KU, Muser M. Investigating reaction times and stopping performance of skiers and snowboarders. Eur J Sport Sci. 2014;14 Suppl 1:S165-70. doi: 10.1080/17461391.2012.666267. Epub 2012 Mar 19. PubMed PMID: 24444201.
No	Schmitz RJ, Shultz SJ, Nguyen AD. Dynamic valgus alignment and functional strength in males and females during maturation. J Athl Train. 2009 Jan-Feb;44(1):26-32. doi: 10.4085/1062-6050-44.1.26. PubMed PMID: 19180215; PubMed Central PMCID: PMC2629036.
No	Schnebel, Brock; Gwin, Joseph T.; Anderson, Scott; Gatlin, Ron_In vivo study of head impacts in football: A comparison of national collegiate athletic association division I versus high school impacts_NEUROSURGERY_60_3_490_495__10.1227/01.NEU.0000249286.92255.7F_39142_2007
No	Schneider, Daniel K.; Gokeler, Alli; Otten, Egbert; Ford, Kevin R.; Hewett, Timothy E.; Divine, Jon G.; Colosimo, Angelo J.; Heidt, Robert S.; Myer, Gregory D._A NOVEL MASS-SPRING-DAMPER MODEL ANALYSIS TO IDENTIFY LANDING DEFICITS IN ATHLETES RETURNING TO SPORT AFTER ANTERIOR CRUCIATE LIGAMENT RECONSTRUCTION_JOURNAL OF STRENGTH AND CONDITIONING RESEARCH_31_9_2590_2598__10.1519/JSC.000000000000156…
No	Schraml FV, Riego De Dios RL, Flemming DJ. Exercise-related longitudinal tibial stress fracture in a young person. Ann Nucl Med. 2006 Jul;20(6):441-4. PubMed PMID: 16922474.
No	Schrop SL, Pendleton BF, McCord G, Gil KM, Stockton L, McNatt J, Gilchrist VJ. The medically underserved: who is likely to exercise and why? J Health Care Poor Underserved. 2006 May;17(2):276-89. PubMed PMID: 16702715.
No	Schupp, Christian M.; Bedgood, Alysia_Sideline Management From Head to Toe of the Skeletally Immature Athlete_CURRENT SPORTS MEDICINE REPORTS_12_3_162_169__10.1249/JSR.0b013e3182913cac_MAY-JUN 2013_2013
No	Sciascia, Aaron; Ben Kibler, W._The pediatric overhead athlete: What is the real problem?_CLINICAL JOURNAL OF SPORT MEDICINE_16_6_471_477__10.1097/01.jsm.0000251182.44206.3b_39022_2006
No	Scott JM, Hackney K, Downs M, Guined J, Ploutz-Snyder R, Fiedler J, Cunningham D, Ploutz-Snyder L. The metabolic cost of an integrated exercise program performed during 14 days of bed rest. Aviat Space Environ Med. 2014 Jun;85(6):612-7. PubMed PMID: 24919381.
No	Scott, Brendan R.; Duthie, Grant M.; Thornton, Heidi R.; Dascombe, Ben J._Training Monitoring for Resistance Exercise: Theory and Applications_SPORTS MEDICINE_46_5_687_698__10.1007/s40279-015-0454-0_42491_2016
No	Scott, Brendan R.; Peiffer, Jeremiah J.; Goods, Paul S. R._THE EFFECTS OF SUPPLEMENTARY LOW-LOAD BLOOD FLOW RESTRICTION TRAINING ON MORPHOLOGICAL AND PERFORMANCE-BASED ADAPTATIONS IN TEAM SPORT ATHLETES_JOURNAL OF STRENGTH AND CONDITIONING RESEARCH_31_8_2147_2154__10.1519/JSC.0000000000001671_42948_2017
No	Sekiguchi, Takuya; Hagiwara, Yoshihiro; Momma, Haruki; Tsuchiya, Masahiro; Kuroki, Kaoru; Kanazawa, Kenji; Yabe, Yutaka; Yoshida, Shinichiro; Koide, Masashi; Itaya, Nobuyuki; Itoi, Eiji; Nagatomi, Ryoichi_Coexistence of Trunk or Lower Extremity Pain with Elbow and/or Shoulder Pain among Young Overhead Athletes: A Cross Sectional Study_TOHOKU JOURNAL OF EXPERIMENTAL MEDICINE_243_3_173_178__10.1620…
No	Sekir U, Yildiz Y, Hazneci B, Ors F, Aydin T. Effect of isokinetic training on strength, functionality and proprioception in athletes with functional ankle instability. Knee Surg Sports Traumatol Arthrosc. 2007 May;15(5):654-64. Epub 2006 Jun 13. PubMed PMID: 16770637.
No	Sell, Katie; Taveras, Kurt; Ghigiarelli, Jamie_Sandbag Training: A Sample 4-Week Training Program_STRENGTH AND CONDITIONING JOURNAL_33_4_88_96__10.1519/SSC.0b013e318216b587_40756_2011
No	Shahvarpour A, Henry SM, Preuss R, Mecheri H, Larivière C. The effect of an 8-week stabilization exercise program on the lumbopelvic rhythm and flexion-relaxation phenomenon. Clin Biomech (Bristol, Avon). 2017 Oct;48:1-8. doi: 10.1016/j.clinbiomech.2017.06.010. Epub 2017 Jun 23. PubMed PMID: 28668552. 50: Zahradnik D, Jandacka D, Holcapek M, Farana R, Uchytil J, Hamill J. Blocking
No	Shakoor N, Furmanov S, Nelson DE, Li Y, Block JA. Pain and its relationship with muscle strength and proprioception in knee OA: results of an 8-week home exercise pilot study. J Musculoskelet Neuronal Interact. 2008 Jan-Mar;8(1):35-42. PubMed PMID: 18398263.
No	Shariat A, Lam ETC, Shaw BS, Shaw I, Kargarfard M, Sangelaji B. Impact of back squat training intensity on strength and flexibility of hamstring muscle group. J Back Musculoskelet Rehabil. 2017;30(3):641-647. doi: 10.3233/BMR-160526. PubMed PMID: 28372315.
No	Sharma A, Geovinson SG, Singh Sandhu J. Effects of a nine-week core strengthening exercise program on vertical jump performances and static balance in volleyball players with trunk instability. J Sports Med Phys Fitness. 2012 Dec;52(6):606-15. PubMed PMID: 23187323.
No	Sheykhlouvand, M.; Gharaat, M.; Khalili, E.; Agha-Atinejad, H._The effect of high-intensity interval training on ventilatory threshold and aerobic power in well-trained canoe polo athletes_SCIENCE & SPORTS_31_5_283_289__10.1016/j.scispo.2016.02.007_42644_2016
No	Sheykhlouvand, Mohsen; Khalili, Erfan; Agha-Alinejad, Hamid; Gharaat, Mohammadali_HORMONAL AND PHYSIOLOGICAL ADAPTATIONS TO HIGH-INTENSITY INTERVAL TRAINING IN PROFESSIONAL MALE CANOE POLO ATHLETES_JOURNAL OF STRENGTH AND CONDITIONING RESEARCH_30_3_859_866__10.1519/JSC.0000000000001161_42430_2016
No	Shimizu, Kazuhiro; Aizawa, Katsuji; Suzuki, Natsumi; Masuchi, Katsuyuki; Okada, Hirotaka; Akimoto, Takayuki; Mesaki, Noboru; Kono, Ichiro; Akama, Takao_INFLUENCES OF WEIGHT LOSS ON MONOCYTES AND T-CELL SUBPOPULATIONS IN MALE JUDO ATHLETES_JOURNAL OF STRENGTH AND CONDITIONING RESEARCH_25_7_1943_1950__10.1519/JSC.0b013e3181e4f9c6_40725_2011
No	Shing, Cecilia M.; Webb, Jessica J.; Driller, Matthew W.; Williams, Andrew D.; Fell, James W._Circulating Adiponectin Concentration and Body Composition Are Altered in Response to High-Intensity Interval Training_JOURNAL OF STRENGTH AND CONDITIONING RESEARCH_27_8_2213_2218__10.1519/JSC.0b013e31827e1644_41487_2013
No	Shirabe, Nelson Akio; da Silva, Rubens Alexandre; Oliveira, Marcio Rogerio; Nowotny, Alexandre Henrique; Sturion, Leandro Amaral; de Oliveira Gil, Andre Wilson; Carvalho Andraus, Rodrigo Antonio; Fontana Carvalho, Adriana Paula_TAEKWONDO ATHLETES HAVE BETTER POSTURAL CONTROL THAN HANDBALL AND AMERICAN FOOTBALL ATHLETES_REVISTA BRASILEIRA DE MEDICINA DO ESPORTE_23_6_473_476__10.1590/1517-869220172…
No	Shubert TE, Smith ML, Goto L, Jiang L, Ory MG. Otago Exercise Program in the United States: Comparison of 2 Implementation Models. Phys Ther. 2017 Feb 1;97(2):187-197. doi: 10.2522/ptj.20160236. PubMed PMID: 28204770. 143: Minegishi Y, Ota N, Soga S, Shimotoyodome A. Effects of Nutritional
No	Shultz, Rebecca; Silder, Amy; Malone, Maria; Braun, Hillary Jane; Dragoo, Jason Logan_Unstable Surface Improves Quadriceps: Hamstring Co-contraction for Anterior Cruciate Ligament Injury Prevention Strategies_SPORTS HEALTH-A MULTIDISCIPLINARY APPROACH_7_2_166_171__10.1177/1941738114565088_MAR-APR 2015_2015
No	Shultz, Sandra J.; Schmitz, Randy J.; Cone, John R.; Copple, Timothy J.; Montgomery, Melissa M.; Pye, Michele L.; Tritsch, Amanda J._Multiplanar Knee Laxity Increases during a 90-min Intermittent Exercise Protocol_MEDICINE AND SCIENCE IN SPORTS AND EXERCISE_45_8_1553_1561__10.1249/MSS.0b013e31828cb94e_41487_2013
No	Siegrist M, Freiberger E, Geilhof B, Salb J, Hentschke C, Landendoerfer P, Linde K, Halle M, Blank WA. Fall Prevention in a Primary Care Setting. Dtsch Arztebl Int. 2016 May 27;113(21):365-72. doi: 10.3238/arztebl.2016.0365. PubMed PMID: 27504699; PubMed Central PMCID: PMC4908924.
No	Silbernagel, Michael S.; Short, Sandra E.; Ross-Stewart, Lindsay C._Athletes' use of exercise imagery during weight training_JOURNAL OF STRENGTH AND CONDITIONING RESEARCH_21_4_1077_1081___39387_2007
No	Silinskas, Viktoras; Grunovas, Albinas; Stanislovaitiene, Jurate; Buliuolis, Alfonsas; Trinkunas, Eugenijus; Poderys, Jonas_EFFECT OF ELECTRICAL MYOSTIMULATION ON THE FUNCTION OF LOWER LEG MUSCLES_JOURNAL OF STRENGTH AND CONDITIONING RESEARCH_31_6_1577_1584__10.1519/JSC.0000000000001594_42887_2017
No	Simenz, Christopher J.; Garceau, Luke R.; Lutsch, Brittney N.; Suchomel, Timothy J.; Ebben, William P._ELECTROMYOGRAPHICAL ANALYSIS OF LOWER EXTREMITY MUSCLE ACTIVATION DURING VARIATIONS OF THE LOADED STEP-UP EXERCISE_JOURNAL OF STRENGTH AND CONDITIONING RESEARCH_26_12_3398_3405__10.1519/JSC.0b013e3182472fad_41244_2012
No	Simonson, Shawn R._Teaching the Resistance Training Class: A Circuit Training Course Designed for the Strength and Conditioning Coach/Personal Trainer_STRENGTH AND CONDITIONING JOURNAL_32_3_90_96___40330_2010
No	Sindiani, Mahmood; Eliakim, Alon; Segev, Daria; Meckel, Yoav_The effect of two different interval-training programmes on physiological and performance indices_EUROPEAN JOURNAL OF SPORT SCIENCE_17_7_830_837__10.1080/17461391.2017.1321687_2017_2017
No	Singh DK, Rajaratnam BS, Palaniswamy V, Pearson H, Raman VP, Bong PS. Participating in a virtual reality balance exercise program can reduce risk and fear of falls. Maturitas. 2012 Nov;73(3):239-43. doi: 10.1016/j.maturitas.2012.07.011. Epub 2012 Aug 11. PubMed PMID: 22884437.
No	Sirotic, Anita C.; Coutts, Aaron J._Physiological and performance test correlates of prolonged, high-intensity, intermittent running performance in moderately trained women team sport athletes_JOURNAL OF STRENGTH AND CONDITIONING RESEARCH_21_1_138_144__10.1519/00124278-200702000-00025_39114_2007
No	Sivokhin, I. P.; Skotnikov, V. F.; Khlystov, M. S.; Fyodorov, A. I._FACTOR ANALYSIS OF BARBELL JERK PERFORMED BY SKILLED WEIGHTLIFTERS DURING COMPETITION_HUMAN SPORT MEDICINE_16_1_72_77__10.14529/hsm160112_2016_2016
No	Smith D, Bissell G, Bruce-Low S, Wakefield C. The effect of lumbar extension training with and without pelvic stabilization on lumbar strength and low back pain. J Back Musculoskelet Rehabil. 2011;24(4):241-9. doi: 10.3233/BMR-2011-0301. PubMed PMID: 22142713.
No	Smith SM, Zwart SR, Heer M, Lee SM, Baecker N, Meuche S, Macias BR, Shackelford LC, Schneider S, Hargens AR. WISE-2005: supine treadmill exercise within lower body negative pressure and flywheel resistive exercise as a countermeasure to bed rest-induced bone loss in women during 60-day simulated microgravity. Bone. 2008 Mar;42(3):572-81. doi: 10.1016/j.bone.2007.11.015. Epub 2007 Dec 14. PubMed P…
No	Smith, Joseph; DePhillipo, Nick; Kimura, Iris; Kocher, Morgan; Hetzler, Ronald_PROSPECTIVE FUNCTIONAL PERFORMANCE TESTING AND RELATIONSHIP TO LOWER EXTREMITY INJURY INCIDENCE IN ADOLESCENT SPORTS PARTICIPANTS_INTERNATIONAL JOURNAL OF SPORTS PHYSICAL THERAPY_12_2_206_218___42826_2017
No	Smoljanovic, Tomislav; Bojanic, Ivan; Hannafin, Jo A.; Urhausen, Axel; Theisen, Daniel; Seil, Romain; Lacoste, Alain_Complete inclusion of adaptive rowing only 1000m ahead_BRITISH JOURNAL OF SPORTS MEDICINE_47_13_819_+__10.1136/bjsports-2013-092157_41518_2013
No	So, Raymond C. H.; Tse, Michael A.; Wong, Sam C. W._Application of surface electromyography in assessing muscle recruitment patterns in a six-minute continuous rowing effort_JOURNAL OF STRENGTH AND CONDITIONING RESEARCH_21_3_724_730___39295_2007
No	Sole, Gisela; Milosavljevic, Stephan; Nicholson, Helen; Sullivan, S. John_Selective Strength Loss and Decreased Muscle Activity in Hamstring Injury_JOURNAL OF ORTHOPAEDIC & SPORTS PHYSICAL THERAPY_41_5_354_363__10.2519/jospt.2011.3268_40664_2011
No	Solomon, Mary L.; Briskin, Susannah M.; Sabatina, Nicole; Steinhoff, Jennifer E._The Pediatric Endurance Athlete_CURRENT SPORTS MEDICINE REPORTS_16_6_428_434__10.1249/JSR.0000000000000428_NOV-DEC 2017_2017
No	Souglis, Athanasios G.; Papapanagiotou, Angeliki; Bogdanis, Gregory C.; Travlos, Antonis K.; Apostolidis, Nikolaos G.; Geladas, Nikolaos D._COMPARISON OF INFLAMMATORY RESPONSES TO A SOCCER MATCH BETWEEN ELITE MALE AND FEMALE PLAYERS_JOURNAL OF STRENGTH AND CONDITIONING RESEARCH_29_5_1227_1233__10.1519/JSC.0000000000000767_42125_2015
No	Sprague, Peter A.; Mokha, G. Monique; Gatens, Dustin R._CHANGES IN FUNCTIONAL MOVEMENT SCREEN SCORES OVER A SEASON IN COLLEGIATE SOCCER AND VOLLEYBALL ATHLETES_JOURNAL OF STRENGTH AND CONDITIONING RESEARCH_28_11_3155_3163__10.1519/JSC.0000000000000506_41944_2014
No	Stangier, Carolin; Abel, Thomas; Mierau, Julia; Hollmann, Wildor; Strueder, Heiko K._Effects of Cycling versus Running Training on Sprint and Endurance Capacity in Inline Speed Skating_JOURNAL OF SPORTS SCIENCE AND MEDICINE_15_1_41_49___42430_2016
No	Stefanov T, Blüher M, Vekova A, Bonova I, Tzvetkov S, Kurktschiev D, Temelkova-Kurktschiev T. Circulating chemerin decreases in response to a combined strength and endurance training. Endocrine. 2014 Apr;45(3):382-91. doi: 10.1007/s12020-013-0003-2. Epub 2013 Jun 20. PubMed PMID: 23783366.
No	Steffen K, Bakka HM, Myklebust G, Bahr R. Performance aspects of an injury prevention program: a ten-week intervention in adolescent female football players. Scand J Med Sci Sports. 2008 Oct;18(5):596-604. doi: 10.1111/j.1600-0838.2007.00708.x. Epub 2008 Jan 14. PubMed PMID: 18208424.
No	Steffen K, Soligard T, Engebretsen L. Health protection of the Olympic athlete. Br J Sports Med. 2012 Jun;46(7):466-70. doi: 10.1136/bjsports-2012-091168. PubMed PMID: 22661696.
No	Steinberg, Nili; Eliakim, Alon; Zaav, Aviva; Pantanowitz, Michal; Halumi, Monder; Eisenstein, Tamir; Meckel, Yoav; Nemet, Dan_Postural Balance Following Aerobic Fatigue Tests: A Longitudinal Study Among Young Athletes_JOURNAL OF MOTOR BEHAVIOR_48_4_332_340__10.1080/00222895.2015.1095153_2016_2016
No	Steinberg, Nili; Nemet, Dan; Pantanowitz, Michal; Zeev, Aviva; Hallumi, Monder; Sindiani, Mahmood; Meckel, Yoav; Eliakim, Alon_Longitudinal Study Evaluating Postural Balance of Young Athletes_PERCEPTUAL AND MOTOR SKILLS_122_1_256_279__10.1177/0031512516628989_42401_2016
No	Stenevi-Lundgren S, Daly RM, Lindén C, Gärdsell P, Karlsson MK. Effects of a daily school based physical activity intervention program on muscle development in prepubertal girls. Eur J Appl Physiol. 2009 Mar;105(4):533-41. doi: 10.1007/s00421-008-0932-2. Epub 2008 Nov 19. PubMed PMID: 19018558.
No	Sterkowicz, Stanislaw; Gabrys, Tomasz; Szmatlan-Gabrys, Urszula; Stanula, Arkadiusz; Garnys, Michal_The interdependence of the main indicators of five methods applied to determine the lactate anaerobic threshold in judo athletes_ARCHIVES OF BUDO_12__35_41___JAN 29 2016_2016
No	Stodden, David F.; Galitski, Hayes M._LONGITUDINAL EFFECTS OF A COLLEGIATE STRENGTH AND CONDITIONING PROGRAM IN AMERICAN FOOTBALL_JOURNAL OF STRENGTH AND CONDITIONING RESEARCH_24_9_2300_2308__10.1519/JSC.0b013e3181dc4255_40422_2010
No	Stodden, David; Brooks, Toby_Promoting Musculoskeletal Fitness in Youth: Performance and Health Implications From a Developmental Perspective_STRENGTH AND CONDITIONING JOURNAL_35_3_54_62__10.1519/SSC.0b013e318296391e_41426_2013
No	Stoggl, Thomas; Sperlich, Billy_Polarized training has greater impact on key endurance variables than threshold, high intensity, or high volume training_FRONTIERS IN PHYSIOLOGY_5____UNSP 33_10.3389/fphys.2014.00033_FEB 4 2014_2014
No	Stoica, Marius_THE IMPROVEMENT OF TRIPLE JUMP TECHNIQUE USING E-TRAINING METHODS_eLearning and Software for Education___66_71___2013_2013
No	Stolzenberg N, Belavý DL, Beller G, Armbrecht G, Semler J, Felsenberg D. Bone strength and density via pQCT in post-menopausal osteopenic women after 9 months resistive exercise with whole body vibration or proprioceptive exercise. J Musculoskelet Neuronal Interact. 2013 Mar;13(1):66-76. PubMed PMID: 23445916.
No	Storey, A. G.; Birch, N. P.; Fan, V.; Smith, H. K._Stress responses to short-term intensified and reduced training in competitive weightlifters_SCANDINAVIAN JOURNAL OF MEDICINE & SCIENCE IN SPORTS_26_1_29_40__10.1111/sms.12400_42370_2016
No	Storey, Adam; Smith, Heather K._Unique Aspects of Competitive Weightlifting Performance, Training and Physiology_SPORTS MEDICINE_42_9_769_790___2012_2012
No	Stracciolini, Andrea; Shore, Benjamin J.; Pepin, Michael J.; Eisenberg, Katherine; Meehan, William P., III_Television or unrestricted, unmonitored internet access in the bedroom andbody mass index in youth athletes_ACTA PAEDIATRICA_106_8_1331_1335__10.1111/apa.13907_42948_2017
No	Stuempfle, Kristin J.; Drury, Daniel G.; Petrie, David F.; Katch, Frank I._PONDERAL SOMATOGRAM ANALYSIS OF GIRTH MEASUREMENTS BY POSITION IN DIVISION III COLLEGE FOOTBALL PLAYERS_JOURNAL OF STRENGTH AND CONDITIONING RESEARCH_23_3_788_799__10.1519/JSC.0b013e3181a2f156_39934_2009
No	Suchomel, Timothy J.; Comfort, Paul; Lake, Jason P._Enhancing the Force-Velocity Profile of Athletes Using Weight - lifting Derivatives_STRENGTH AND CONDITIONING JOURNAL_39_1_10_20__10.1519/SSC.0000000000000275_42767_2017
No	Sugimoto, Dai; Myer, Gregory D.; Bush, Heather M.; Hewett, Timothy E._Effects of Compliance on Trunk and Hip Integrative Neuromuscular Training on Hip Abductor Strength in Female Athletes_JOURNAL OF STRENGTH AND CONDITIONING RESEARCH_28_5_1187_1194__10.1097/JSC.0000000000000228_41760_2014
No	Sugisaki N, Kurokawa S, Okada J, Kanehisa H. Difference in the recruitment of hip and knee muscles between back squat and plyometric squat jump. PLoS One. 2014 Jun 30;9(6):e101203. doi: 10.1371/journal.pone.0101203. eCollection 2014. PubMed PMID: 24979707; PubMed Central PMCID: PMC4076339.
No	Suman OE, Herndon DN. Effects of cessation of a structured and supervised exercise conditioning program on lean mass and muscle strength in severely burned children. Arch Phys Med Rehabil. 2007 Dec;88(12 Suppl 2):S24-9. PubMed PMID: 18036977.
No	Sundstrom, David; Carlsson, Peter; Stahl, Fredrik; Tinnsten, Mats_Numerical optimization of pacing strategy in cross-country skiing_STRUCTURAL AND MULTIDISCIPLINARY OPTIMIZATION_47_6_943_950__10.1007/s00158-012-0856-7_41426_2013
No	Sundstrom, David; Carlsson, Peter; Tinnsten, Mats_On Optimization of Pacing Strategy in Road Cycling_Procedia Engineering_60__118_123__10.1016/j.proeng.2013.07.062_2013_2013
No	Svaldi, Diana O.; McCuen, Emily C.; Joshi, Chetas; Robinson, Meghan E.; Nho, Yeseul; Hannemann, Robert; Nauman, Eric A.; Leverenz, Larry J.; Talavage, Thomas M._Cerebrovascular reactivity changes in asymptomatic female athletes attributable to high school soccer participation_BRAIN IMAGING AND BEHAVIOR_11_1_98_112__10.1007/s11682-016-9509-6_42767_2017
No	Swartz, Erik E.; Broglio, Steven P.; Cook, Summer B.; Cantu, Robert C.; Ferrara, Michael S.; Guskiewicz, Kevin M.; Myers, Jay L._Early Results of a Helmetless-Tackling Intervention to Decrease Head Impacts in Football Players_JOURNAL OF ATHLETIC TRAINING_50_12_1219_1222__10.4085/1062-6050-51.1.06_42339_2015
No	Swinton, Paul A.; Stewart, Arthur D.; Keogh, Justin W. L.; Agouris, Ioannis; Lloyd, Ray_KINEMATIC AND KINETIC ANALYSIS OF MAXIMAL VELOCITY DEADLIFTS PERFORMED WITH AND WITHOUT THE INCLUSION OF CHAIN RESISTANCE_JOURNAL OF STRENGTH AND CONDITIONING RESEARCH_25_11_3163_3174__10.1519/JSC.0b013e318212e389_40848_2011
No	Szymanski DJ, McIntyre JS, Szymanski JM, Bradford TJ, Schade RL, Madsen NH, Pascoe DD. Effect of torso rotational strength on angular hip, angular shoulder, and linear bat velocities of high school baseball players. J Strength Cond Res. 2007 Nov;21(4):1117-25. PubMed PMID: 18076221.
No	Szymanski DJ, Szymanski JM, Schade RL, Bradford TJ, McIntyre JS, DeRenne C, Madsen NH. The relation between anthropometric and physiological variables and bat velocity of high-school baseball players before and after 12 weeks of training. J Strength Cond Res. 2010 Nov;24(11):2933-43. doi: 10.1519/JSC.0b013e3181f0a76a. Erratum in: J Strength Cond Res. 2011 Jan;25(1):286. PubMed PMID: 20881505.
No	Talpey, Scott W.; Siesmaa, Emma J._Sports Injury Prevention: The Role of the Strength and Conditioning Coach_STRENGTH AND CONDITIONING JOURNAL_39_3_14_19__10.1519/SSC.0000000000000301_42887_2017
No	Tamse, Tiffany R.; Tillman, Mark D.; Stopka, Christine B.; Weimer, Ashley C.; Abrams, Gillian L.; Issa, Issa M._SUPERVISED MODERATE INTENSITY RESISTANCE EXERCISE TRAINING IMPROVES STRENGTH IN SPECIAL OLYMPIC ATHLETES_JOURNAL OF STRENGTH AND CONDITIONING RESEARCH_24_3_695_700__10.1519/JSC.0b013e3181c7b46b_40238_2010
No	Tansel, Rifat Baran; Salci, Yasar; Yildirim, Ahmet; Kocak, Settar; Korkusuz, Feza_Effects of eccentric hamstring strength training on lower extremity strength of 10-12 year old male basketball players_ISOKINETICS AND EXERCISE SCIENCE_16_2_81_85___2008_2008
No	Taradaj J, Halski T, Kucharzewski M, Walewicz K, Smykla A, Ozon M, Slupska L, Dymarek R, Ptaszkowski K, Rajfur J, Pasternok M. The effect of neuromuscular electrical stimulation on quadriceps strength and knee function in professional soccer players: return to sport after ACL reconstruction. Biomed Res Int. 2013;2013:802534. doi: 10.1155/2013/802534. Epub 2013 Dec 5. PubMed PMID: 24381943; PubMed…
No	Taradaj, J.; Halski, T.; Kucharzewski, M.; Walewicz, K.; Smykla, A.; Ozon, M.; Slupska, L.; Dymarek, R.; Ptaszkowski, K.; Rajfur, J.; Pasternok, M._The Effect of NeuroMuscular Electrical Stimulation on Quadriceps Strength and Knee Function in Professional Soccer Players: Return to Sport after ACL Reconstruction_BIOMED RESEARCH INTERNATIONAL_____802534_10.1155/2013/802534_2013_2013
No	Taspinar O, Kabayel DD, Ozdemir F, Tuna H, Keskin Y, Mercimek OB, Süt N, Yavuz S, Tuna F. Comparing the efficacy of exercise, internal and external shoe modification in pes planus: A clinical and pedobarographic study. J Back Musculoskelet Rehabil. 2017;30(2):255-263. doi: 10.3233/BMR-150399. PubMed PMID: 27858680.
No	Taylor JB, Wright AA, Smoliga JM, DePew JT, Hegedus EJ. Upper-Extremity Physical-Performance Tests in College Athletes. J Sport Rehabil. 2016 May;25(2):146-54. doi: 10-1123/jsr.2014-0296. Epub 2015 Jan 22. PubMed PMID: 25611827.
No	Teixeira, A. S.; Valente-dos-Santos, J.; Coelho-e-Silva, M. J.; Malina, R. M.; Fernandes-da-Silva, J.; Cesar do Nascimento Salvador, P.; De Lucas, R. D.; Wayhs, M. C.; Guglielmo, L. G. A._Skeletal Maturation and Aerobic Performance in Young Soccer Players from Professional Academies_INTERNATIONAL JOURNAL OF SPORTS MEDICINE_36_13_1069_1075__10.1055/s-0035-1549922_42309_2015
No	Theeboom, Marc; Dong, Zhu; Vertonghen, Jikkemien_Traditional Asian martial arts and youth: Experiences of young Chinese wushu athletes_ARCHIVES OF BUDO_8_1_27_35__10.12659/AOB.882589_FEB 29 2012_2012
No	Thein-Nissenbaum J, Brooks MA. Barriers to Compliance in a Home-Based Anterior Cruciate Ligament Injury Prevention Program in Female High School Athletes. WMJ. 2016 Feb;115(1):37-42. PubMed PMID: 27057578. 492: Palazzo C, Klinger E, Dorner V, Kadri A, Thierry O, Boumenir Y, Martin W,
No	Thein-Nissenbaum, Jill M.; Rauh, Mitchell J.; Carr, Kathleen E.; Loud, Keith J.; McGuine, Timothy A._Menstrual Irregularity and Musculoskeletal Injury in Female High School Athletes_JOURNAL OF ATHLETIC TRAINING_47_1_74_82___JAN-FEB 2012_2012
No	Thein-Nissenbaum, Jill_Long term consequences of the female athlete triad_MATURITAS_75_2_107_112__10.1016/j.maturitas.2013.02.010_41426_2013
No	Thein-Nissenbaum, Jill_The postpartum triathlete_PHYSICAL THERAPY IN SPORT_21__95_106__10.1016/j.ptsp.2016.07.006_42614_2016
No	Theiss, Justin L.; Gerber, J. Parry; Cameron, Kenneth L.; Beutler, Anthony I.; Marshall, Stephen W.; Distefano, Lindsay J.; Padua, Darin A.; de la Motte, Sarah J.; Miller, Joseph M.; Yunker, Craig A._Jump-Landing Differences Between Varsity, Club, and Intramural Athletes: The Jump-ACL Study_JOURNAL OF STRENGTH AND CONDITIONING RESEARCH_28_4_1164_1171__10.1519/JSC.0b013e3182a1fdcd_41730_2014
No	Thompson, Lara A.; Badache, Mehdi; Cale, Steven; Behera, Lonika; Zhang, Nian_Balance Performance as Observed by Center-of-Pressure Parameter Characteristics in Male Soccer Athletes and Non-Athletes_SPORTS_5_4___86_10.3390/sports5040086_43070_2017
No	Thum JS, Parsons G, Whittle T, Astorino TA. High-Intensity Interval Training Elicits Higher Enjoyment than Moderate Intensity Continuous Exercise. PLoS One. 2017 Jan 11;12(1):e0166299. doi: 10.1371/journal.pone.0166299. eCollection 2017. PubMed PMID: 28076352; PubMed Central PMCID: PMC5226715.
No	Time to put some muscle into it. We walk, run, and swim for health reasons. But a well-rounded exercise program needs to include strength training, too. Harv Health Lett. 2009 Jul;34(9):4-5. PubMed PMID: 19697461.
No	Timmins RG, Bourne MN, Shield AJ, Williams MD, Lorenzen C, Opar DA. Biceps Femoris Architecture and Strength in Athletes with a Previous Anterior Cruciate Ligament Reconstruction. Med Sci Sports Exerc. 2016 Mar;48(3):337-45. doi: 10.1249/MSS.0000000000000783. PubMed PMID: 26429732.
No	Timpka, Toomas; Ekstrand, Jan; Svanstrom, Leif_From sports injury prevention to safety promotion in sports_SPORTS MEDICINE_36_9_733_745__10.2165/00007256-200636090-00002_2006_2006
No	Tischer, Thomas; Kreuz, P. C.; Lembcke, B.; Ellenrieder, M.; Mittelmeier, W._The shoulder in high level competitive karate. A real problem?_OBERE EXTREMITAET-SCHULTER-ELLENBOGEN-HAND-UPPER EXTREMITY-SHOULDER ELBOW HAND_11_1_47_52__10.1007/s11678-016-0351-7_42430_2016
No	Tobin, Daniel P._Advanced Strength and Power Training for the Elite Athlete_STRENGTH AND CONDITIONING JOURNAL_36_2_59_65__10.1519/SSC.0000000000000044_41730_2014
No	Tolbert, Timothy A.; Binkley, Helen M._Treatment and Prevention of Shin Splints_STRENGTH AND CONDITIONING JOURNAL_31_5_69_72__10.1519/SSC.0b013e3181b94e3c_40087_2009
No	Tomioka M, Sugihara N, Braun KL. Replicating the EnhanceFitness physical activity program in Hawai`i's multicultural population, 2007-2010. Prev Chronic Dis. 2012;9:E74. Epub 2012 Mar 22. PubMed PMID: 22440548; PubMed Central PMCID: PMC3392088.
No	Tomljanovic, Mario; Spasic, Miodrag; Gabrilo, Goran; Uljevic, Ognjen; Foretic, Nikola_EFFECTS OF FIVE WEEKS OF FUNCTIONAL VS. TRADITIONAL RESISTANCE TRAINING ON ANTHROPOMETRIC AND MOTOR PERFORMANCE VARIABLES_KINESIOLOGY_43_2_145_154___40878_2011
No	Tong, Tom K.; Fu, Frank H.; Eston, Roger; Chung, Pak-Kwong; Quach, Binh; Lu, Kui_CHRONIC AND ACUTE INSPIRATORY MUSCLE LOADING AUGMENT THE EFFECT OF A 6-WEEK INTERVAL PROGRAM ON TOLERANCE OF HIGH-INTENSITY INTERMITTENT BOUTS OF RUNNING_JOURNAL OF STRENGTH AND CONDITIONING RESEARCH_24_11_3041_3048__10.1519/JSC.0b013e3181bf033b_40483_2010
No	Torelli L, de Jarmy Di Bella ZI, Rodrigues CA, Stüpp L, Girão MJ, Sartori MG. Effectiveness of adding voluntary pelvic floor muscle contraction to a Pilates exercise program: an assessor-masked randomized controlled trial. Int Urogynecol J. 2016 Nov;27(11):1743-1752. Epub 2016 Jun 1. PubMed PMID: 27250831.
No	Tosun ÖÇ, Mutlu EK, Tosun G, Ergenoğlu AM, Yeniel AÖ, Malkoç M, Aşkar N, İtil İM. Do stages of menopause affect the outcomes of pelvic floor muscle training? Menopause. 2015 Feb;22(2):175-84. doi: 10.1097/GME.0000000000000278. PubMed PMID: 25003623.
No	Tourinho Filho, H.; Pires, M.; Puggina, E. F.; Papoti, M.; Barbieri, R.; Martinelli, C. E., Jr._Serum IGF-I, IGFBP-3 and ALS concentrations and physical performance in young swimmers during a training season_GROWTH HORMONE & IGF RESEARCH_32__49_54__10.1016/j.ghir.2016.12.004_42767_2017
No	Trabelsi, Hela; Elloumi, Mohamed; Mrad, Mehdi; Aouichaoui, Chirine; Chortane, Sabri G.; Cheour, Ilhem; Tabka, Zouhaier_Jumping improves lower limbs bone mass and lean mass in elite jumpers_JOURNAL OF SPORTS MEDICINE AND PHYSICAL FITNESS_56_12_1494_1502___42705_2016
No	Trajer, E.; Bosnyak, E.; Komka, Z. S.; Kovats, T.; Protzner, A.; Szmodis, M.; Toth, S. Z.; Udvardy, A.; Toth, M._Retrospective Study of the Hungarian National Transplant Team's Cardiorespiratory Capacity_TRANSPLANTATION PROCEEDINGS_47_6_1600_1604__10.1016/j.transproceed.2015.02.022_JUL-AUG 2015_2015
No	Trexler ET, Smith-Ryan AE, Mann JB, Ivey PA, Hirsch KR, Mock MG. Longitudinal Body Composition Changes in NCAA Division I College Football Players. J Strength Cond Res. 2017 Jan;31(1):1-8. doi: 10.1519/JSC.0000000000001486. PubMed PMID: 28005635; PubMed Central PMCID: PMC4878695.
No	Trexler, Eric T.; Smith-Ryan, Abbie E.; Blue, Malia N. M.; Schumacher, Richard M.; Mayhew, Jerry L.; Mann, J. Bryan; Ivey, Pat A.; Hirsch, Katie R.; Mock, Meredith G._FAT-FREE MASS INDEX IN NCAA DIVISION I AND II COLLEGIATE AMERICAN FOOTBALL PLAYERS_JOURNAL OF STRENGTH AND CONDITIONING RESEARCH_31_10_2719_2727___43009_2017
No	Trexler, Eric T.; Smith-Ryan, Abbie E.; Mann, J. Bryan; Ivey, Pat A.; Hirsch, Katie R.; Mock, Meredith G._LONGITUDINAL BODY COMPOSITION CHANGES IN NCAA DIVISION I COLLEGE FOOTBALL PLAYERS_JOURNAL OF STRENGTH AND CONDITIONING RESEARCH_31_1_1_8___42736_2017
No	Tripp BL, Yochem EM, Uhl TL. Functional fatigue and upper extremity sensorimotor system acuity in baseball athletes. J Athl Train. 2007 Jan-Mar;42(1):90-8. PubMed PMID: 17597949; PubMed Central PMCID: PMC1896072.
No	Trivic, Tatjana; Drid, Patrik; Drapsin, Miodrag; Ostojic, Sergej; Obadov, Slavko; Radjo, Izet_Strength and endurance training does not lead to changes in major markers of oxidative stress_HEALTHMED_5_3_616_620___2011_2011
No	Trojian, Thomas H.; Mohamed, Nasser_Demystifying Preventive Equipment in the Competitive Athlete_CURRENT SPORTS MEDICINE REPORTS_11_6_304_308__10.1249/JSR.0b013e31827558c8_NOV-DEC 2012_2012
No	Tsai YS, Sell TC, Smoliga JM, Myers JB, Learman KE, Lephart SM. A comparison of physical characteristics and swing mechanics between golfers with and without a history of low back pain. J Orthop Sports Phys Ther. 2010 Jul;40(7):430-8. doi: 10.2519/jospt.2010.3152. PubMed PMID: 20592479.
No	Tsimaras VK, Samara CA, Kotzamanidou MC, Bassa EI, Fotiadou EG, Kotzamanidis CM. The effect of basketball training on the muscle strength of adults with mental retardation. J Strength Cond Res. 2009 Dec;23(9):2638-44. doi: 10.1519/JSC.0b013e3181c0d9ab. PubMed PMID: 19910810.
No	Tuna, Elif Bahar; Ozel, Emre_Factors Affecting Sports-Related Orofacial Injuries and the Importance of Mouthguards_SPORTS MEDICINE_44_6_777_783__10.1007/s40279-014-0167-9_41791_2014
No	Turner, Anthony N._Strength and Conditioning for Muay Thai Athletes_STRENGTH AND CONDITIONING JOURNAL_31_6_78_92__10.1519/SSC.0b013e3181b99603_40148_2009
No	Turner, Ellena; Munro, Allan G.; Comfort, Paul_Female Soccer: Part 1-A Needs Analysis_STRENGTH AND CONDITIONING JOURNAL_35_1_51_57__10.1519/SSC.0b013e318281f689_41306_2013
No	Tuzun, N.; Ergun, M.; Alioglu, E.; Edem, E.; Tengiz, I.; Aytemiz, F.; Ercan, E.; Islegen, C._TEl Index in elite sprinters and endurance athletes_JOURNAL OF SPORTS MEDICINE AND PHYSICAL FITNESS_55_9_988_994___42248_2015
No	Twitchett, Emily A.; Angioi, Manuela; Koutedakis, Yiannis; Wyon, Matthew_Do Increases in Selected Fitness Parameters Affect the Aesthetic Aspects of Classical Ballet Performance?_MEDICAL PROBLEMS OF PERFORMING ARTISTS_26_1_35_38___40603_2011
No	Ullrich, Boris; Brueggemann, Gert-Peter_FORCE-GENERATING CAPACITIES AND FATIGABILITY OF THE QUADRICEPS FEMORIS IN RELATION TO DIFFERENT EXERCISE MODES_JOURNAL OF STRENGTH AND CONDITIONING RESEARCH_22_5_1544_1555__10.1519/JSC.0b013e318173c4ec_39692_2008
No	Ullrich, Boris; Kleinoeder, Heinz; Brueggemann, Gert-Peter_INFLUENCE OF LENGTH-RESTRICTED STRENGTH TRAINING ON ATHLETE'S POWER-LOAD CURVES OF KNEE EXTENSORS AND FLEXORS_JOURNAL OF STRENGTH AND CONDITIONING RESEARCH_24_3_668_678__10.1519/JSC.0b013e3181c088ce_40238_2010
No	Ullrich, Boris; Pelzer, Thiemo; Oliveira, Sergio; Pfeiffer, Mark_NEUROMUSCULAR RESPONSES TO SHORT-TERM RESISTANCE TRAINING WITH TRADITIONAL AND DAILY UNDULATING PERIODIZATION IN ADOLESCENT ELITE JUDOKA_JOURNAL OF STRENGTH AND CONDITIONING RESEARCH_30_8_2083_2099__10.1519/JSC.0000000000001305_42583_2016
No	Usma Garzon, Tito Octavio; Tamayo Fajardo, Javier Antonio_Improvement in swimmer speed tests with motorized functional diversity_RETOS-NUEVAS TENDENCIAS EN EDUCACION FISICA DEPORTE Y RECREACION__32_219_223___2017_2017
No	Vahabi M, Damba C. A feasibility study of a culturally and gender-specific dance to promote physical activity for South Asian immigrant women in the greater Toronto area. Womens Health Issues. 2015 Jan-Feb;25(1):79-87. doi: 10.1016/j.whi.2014.09.007. Epub 2014 Dec 7. PubMed PMID: 25491397.
No	van der Sluis, A.; Elferink-Gemser, M. T.; Coelho-e-Silva, M. J.; Nijboer, J. A.; Brink, M. S.; Visscher, C._Sport Injuries Aligned to Peak Height Velocity in Talented Pubertal Soccer Players_INTERNATIONAL JOURNAL OF SPORTS MEDICINE_35_4_351_355__10.1055/s-0033-1349874_41730_2014
No	Van Erck A, Vanden Bossche L, Witvrouw E, Van der Kelen V, Wojtowicz I, Adriaenssen J, De Camps T, Van Mieghem S, De Muynck M, Rimbaut S, Parlevliet T, Vanderstraeten G. Effect of whole body vibration on intracompartmental pressure in the lower leg. J Orthop Sci. 2009 Sep;14(5):618-22. doi: 10.1007/s00776-009-1379-y. Epub 2009 Oct 3. PubMed PMID: 19802675.
No	Van Reijen, M.; Vriend, I.; Zuidema, V.; van Mechelen, W.; Verhagen, E. A._Increasing compliance with neuromuscular training to prevent ankle sprain in sport: does the 'Strengthen your ankle' mobile App make a difference? A randomised controlled trial_BRITISH JOURNAL OF SPORTS MEDICINE_50_19_1200_1205__10.1136/bjsports-2015-095290_42644_2016
No	Velthuis MJ, Schuit AJ, Peeters PH, Monninkhof EM. Exercise program affects body composition but not weight in postmenopausal women. Menopause. 2009 Jul-Aug;16(4):777-84. doi: 10.1097/gme.0b013e318197122a. PubMed PMID: 19188848. 3011: Straznicky NE, Lambert GW, McGrane MT, Masuo K, Dawood T, Nestel PJ,
No	Verhagen EA, Hupperets MD, Finch CF, van Mechelen W. The impact of adherence on sports injury prevention effect estimates in randomised controlled trials: looking beyond the CONSORT statement. J Sci Med Sport. 2011 Jul;14(4):287-92. doi: 10.1016/j.jsams.2011.02.007. Epub 2011 Mar 22. PubMed PMID: 21429793.
No	Verhagen, Evert A. L. M.; van Stralen, Maartie M.; van Mechelen, Willem_Behaviour, the Key Factor for Sports Injury Prevention_SPORTS MEDICINE_40_11_899_906__10.2165/11536890-000000000-00000_2010_2010
No	Verhagen, Evert_If Athletes Will Not Adopt Preventive Measures, Effective Measures Must Adopt Athletes_CURRENT SPORTS MEDICINE REPORTS_11_1_7_8__10.1249/JSR.0b013e318240dabd_JAN-FEB 2012_2012
No	Vesterinen, Ville; Nummela, Ari; Laine, Tanja; Hynynen, Esa; Mikkola, Jussi; Hakkinen, Keijo_A SUBMAXIMAL RUNNING TEST WITH POSTEXERCISE CARDIAC AUTONOMIC AND NEUROMUSCULAR FUNCTION IN MONITORING ENDURANCE TRAINING ADAPTATION_JOURNAL OF STRENGTH AND CONDITIONING RESEARCH_31_1_233_243__10.1519/JSC.0000000000001458_42736_2017
No	Viru, M.; Hackney, A. C.; Karelson, K.; Janson, T.; Kuus, M.; Viru, A._Competition effects on physiological responses to exercise: Performance, cardiorespiratory and hormonal factors_ACTA PHYSIOLOGICA HUNGARICA_97_1_22_30__10.1556/APhysiol.97.2010.1.3_40238_2010
No	Visnes, H.; Bahr, R._Training volume and body composition as risk factors for developing jumper's knee among young elite volleyball players_SCANDINAVIAN JOURNAL OF MEDICINE & SCIENCE IN SPORTS_23_5_607_613__10.1111/j.1600-0838.2011.01430.x_41548_2013
No	Viveiros, Luis; Moreira, Alexandre; Zourdos, Michael C.; Aoki, Marcelo S.; Capitani, Caroline D._PATTERN OF WEIGHT LOSS OF YOUNG FEMALE AND MALE WRESTLERS_JOURNAL OF STRENGTH AND CONDITIONING RESEARCH_29_11_3149_3155__10.1519/JSC.0000000000000968_42309_2015
No	Vollaard, Niels B. J.; Cooper, Chris E.; Shearman, Jerry P._Exercise-induced oxidative stress in overload training and tapering_MEDICINE AND SCIENCE IN SPORTS AND EXERCISE_38_7_1335_1341__10.1249/01.mss.0000227320.23847.80_38899_2006
No	von Rosen, Philip; Flostrom, Frida; Frohm, Anna; Heijne, Annette_INJURY PATTERNS IN ADOLESCENT ELITE ENDURANCE ATHLETES PARTICIPATING IN RUNNING, ORIENTEERING, AND CROSS-COUNTRY SKIING_INTERNATIONAL JOURNAL OF SPORTS PHYSICAL THERAPY_12_5_822_832__10.16603/ijspt20170822_43009_2017
No	Von Rosen, Philip; Heijne, Annette_How should we categorise self-reported data on subsequent injuries?_EUROPEAN JOURNAL OF SPORT SCIENCE_17_5_621_628__10.1080/17461391.2017.1290695_42887_2017
No	Vucic S, Drost RW, van Wijk AJ, Wesselink PR, Wolvius EB. Patterns of orodental injury and mouthguard use in Dutch field hockey. Br J Sports Med. 2016 Jun;50(11):661-8. doi: 10.1136/bjsports-2015-095677. Epub 2016 Mar 25. PubMed PMID: 27015854.
No	Wang, Weixing; Qi, Guangyao; Yin, Guomei_A Research on Sports Injury in Athletic Training_Advances in Education Research_47__634_638___2013_2013
No	Warden, Stuart J.; Davis, Irene S.; Fredericson, Michael_Management and Prevention of Bone Stress Injuries in Long-Distance Runners_JOURNAL OF ORTHOPAEDIC & SPORTS PHYSICAL THERAPY_44_10_749_765__10.2519/jospt.2014.5334_41913_2014
No	Waryasz, Gregory R.; Daniels, Alan H.; Gil, Joseph A.; Suric, Vladimir; Eberson, Craig P._NCAA strength and conditioning coach demographics, current practice trends and common injuries of athletes during strength and conditioning sessions_JOURNAL OF SPORTS MEDICINE AND PHYSICAL FITNESS_56_10_1188_1197___42644_2016
No	Waryasz, Gregory R._Exercise Strategies to Prevent the Development of the Anterior Pelvic Tilt: Implications for Possible Prevention of Sports Hernias and Osteitis Pubis_STRENGTH AND CONDITIONING JOURNAL_32_4_56_65__10.1519/SSC.0b013e3181d58aac_40391_2010
No	Wasenius N, Venojärvi M, Manderoos S, Surakka J, Lindholm H, Heinonen OJ, Eriksson JG, Mälkiä E, Aunola S. Unfavorable influence of structured exercise program on total leisure-time physical activity. Scand J Med Sci Sports. 2014 Apr;24(2):404-13. doi: 10.1111/sms.12015. Epub 2012 Nov 16. PubMed PMID:
No	Weaver, Ashley N.; Kerksick, Chad M._Implementing Landmine Single-Leg Romanian Deadlift into an Athlete's Training Program_STRENGTH AND CONDITIONING JOURNAL_39_1_85_90__10.1519/SSC.0000000000000279_42767_2017
No	Webborn, Nick_Lifetime injury prevention: the sport profile model_BRITISH JOURNAL OF SPORTS MEDICINE_46_3_193_197__10.1136/bjsports-2011-090417_40969_2012
No	Weerdesteyn V, Smulders E, Rijken H, Duysens J. Preserved effectiveness of a falls prevention exercise program after implementation in daily clinical practice. J Am Geriatr Soc. 2009 Nov;57(11):2162-4. doi: 10.1111/j.1532-5415.2009.02531.x. PubMed PMID: 20121968.
No	Wegner MS, Whaley MH, Glass SC, Kasper MJ, Woodall MT. Effects of a learning trial on self-regulation of exercise. Int J Sports Med. 2007 Aug;28(8):685-90. Epub 2007 Mar 20. PubMed PMID: 17373593.
No	Wehbe, George; Gabbett, Tim; Dwyer, Dan; McLellan, Christopher; Coad, Sam_Monitoring Neuromuscular Fatigue in Team-Sport Athletes Using a Cycle-Ergometer Test_INTERNATIONAL JOURNAL OF SPORTS PHYSIOLOGY AND PERFORMANCE_10_3_292_297__10.1123/ijspp.2014-0217_42095_2015
No	Weiss, Edward P.; Jordan, Richard C.; Frese, Ethel M.; Albert, Stewart G.; Villareal, Dennis T._Effects of Weight Loss on Lean Mass, Strength, Bone, and Aerobic Capacity_MEDICINE AND SCIENCE IN SPORTS AND EXERCISE_49_1_206_217__10.1249/MSS.0000000000001074_42736_2017
No	Welling, Wouter; Benjaminse, Anne; Gokeler, Alli; Otten, Bert_RETENTION OF MOVEMENT TECHNIQUE: IMPLICATIONS FOR PRIMARY PREVENTION OF ACL INJURIES_INTERNATIONAL JOURNAL OF SPORTS PHYSICAL THERAPY_12_6_908_920__10.16603/ijspt20170908_43040_2017
No	Wertheimer, Vlatka_THE EFFECT OF AQUATIC PLYOMETRIC TRAINING ON PHYSICAL PERFORMANCE_7TH INTERNATIONAL SCIENTIFIC CONFERENCE ON KINESIOLOGY: FUNDAMENTAL AND APPLIED KINESIOLOGY - STEPS FORWARD___654_657___2014_2014
No	West, Daniel J.; Cunningham, Daniel J.; Finn, Charlotte V.; Scott, Phillip M.; Crewther, Blair T.; Cook, Christian J.; Kilduff, Liam P._THE METABOLIC, HORMONAL, BIOCHEMICAL, AND NEUROMUSCULAR FUNCTION RESPONSES TO A BACKWARD SLED DRAG TRAINING SESSION_JOURNAL OF STRENGTH AND CONDITIONING RESEARCH_28_1_265_272__10.1519/JSC.0b013e3182948110_41640_2014
No	Westcott WL, Winett RA, Annesi JJ, Wojcik JR, Anderson ES, Madden PJ. Prescribing physical activity: applying the ACSM protocols for exercise type, intensity, and duration across 3 training frequencies. Phys Sportsmed. 2009 Jun;37(2):51-8. doi: 10.3810/psm.2009.06.1709. Erratum in: Phys Sportsmed. 2009 Oct;37(3):101. PubMed PMID: 20048509.
No	Whellan DJ, Ellis SJ, Kraus WE, Hawthorne K, Piña IL, Keteyian SJ, Kitzman DW, Cooper L, Lee K, O'Connor CM. Method for establishing authorship in a multicenter clinical trial. Ann Intern Med. 2009 Sep 15;151(6):414-20. PubMed PMID: 19755366; PubMed Central PMCID: PMC3730830.
No	White, Dominic J.; Olsen, Peter D._A TIME MOTION ANALYSIS OF BOULDERING STYLE COMPETITIVE ROCK CLIMBING_JOURNAL OF STRENGTH AND CONDITIONING RESEARCH_24_5_1356_1360__10.1519/JSC.0b013e3181cf75bd_40299_2010
No	White, Peta E.; Ullah, Shahid; Donaldson, Alex; Otago, Leonie; Saunders, Natalie; Romiti, Maria; Finch, Caroline F._Encouraging junior community netball players to learn correct safe landing technique_JOURNAL OF SCIENCE AND MEDICINE IN SPORT_15_1_19_24__10.1016/j.jsams.2011.08.004_40909_2012
No	Whiteside, David; Deneweth, Jessica M.; Pohorence, Melissa A.; Sandoval, Bo; Russell, Jason R.; McLean, Scott G.; Zernicke, Ronald F.; Goulet, Grant C._Grading the Functional Movement Screen: A Comparison of Manual (Real-Time) and Objective Methods_JOURNAL OF STRENGTH AND CONDITIONING RESEARCH_30_4_924_933__10.1519/JSC.0000000000000654_42461_2016
No	Wilk, Kevin E.; Obma, Padraic; Simpson, Charles D., II; Cain, E. Lyle; Dugas, Jeffrey; Andrews, James R._Shoulder Injuries in the Overhead Athlete_JOURNAL OF ORTHOPAEDIC & SPORTS PHYSICAL THERAPY_39_2_38_54__10.2519/jospt.2009.2929_39845_2009
No	Wilkinson, Michael; Cooke, Matthew; Murray, Stafford; Thompson, Kevin G.; Gibson, Alan St. Clair; Winter, Edward M._PHYSIOLOGICAL CORRELATES OF MULTIPLE-SPRINT ABILITY AND PERFORMANCE IN INTERNATIONAL-STANDARD SQUASH PLAYERS_JOURNAL OF STRENGTH AND CONDITIONING RESEARCH_26_2_540_547__10.1519/JSC.0b013e318220ddbb_40940_2012
No	Willardson, Jeffrey M.; Burkett, Lee N._The effect of different rest intervals between sets on volume components and strength gains_JOURNAL OF STRENGTH AND CONDITIONING RESEARCH_22_1_146_152__10.1519/JSC.0b013e31815f912d_39448_2008
No	Willardson, Jeffrey M._Core stability training for healthy athletes: A different paradigm for fitness professionals_STRENGTH AND CONDITIONING JOURNAL_29_6_42_49__10.1519/1533-4295(2007)29[42:CSTFHA]2.0.CO;2_39417_2007
No	Willardson, Jeffrey M._Core stability training: Applications to sports conditioning programs_JOURNAL OF STRENGTH AND CONDITIONING RESEARCH_21_3_979_985___39295_2007
No	Williams S, Trewartha G, Cross MJ, Kemp SPT, Stokes KA. Monitoring What Matters: A Systematic Process for Selecting Training-Load Measures. Int J Sports Physiol Perform. 2017 Apr;12(Suppl 2):S2101-S2106. doi: 10.1123/ijspp.2016-0337. Epub 2016 Nov 11. PubMed PMID: 27834553.
No	Willick, Stuart; Akau, Cedric K.; Harrast, Mark A.; Storm, Seneca A.; Finnoff, Jonathan T._Sports and Performing Arts Medicine: 5. Special Populations_PM&R_1_3_S78_S82__10.1016/j.pmrj.2009.01.023_39873_2009
No	Willigenburg, Nienke; Hewett, Timothy E._Performance on the Functional Movement Screen Is Related to Hop Performance But Not to Hip and Knee Strength in Collegiate Football Players_CLINICAL JOURNAL OF SPORT MEDICINE_27_2_119_126__10.1097/JSM.0000000000000317_42795_2017
No	Willmott, Tom; Collins, Dave_A Retrospective Analysis of Trick Progression in Elite Freeskiing and Snowboarding_INTERNATIONAL SPORT COACHING JOURNAL_4_1_1_12__10.1123/iscj.2016-0003_42736_2017
No	Willmott, Tom; Collins, Dave_Challenges in the transition to mainstream: promoting progress and minimizing injury in freeskiing and snowboarding_SPORT IN SOCIETY_18_10_1245_1259__10.1080/17430437.2015.1031530_NOV 26 2015_2015
No	Wilson, Julie C.; Quinn, Bridget J.; Stratton, Corinne W.; Southwick, Heather; MacDonald, James P._Athletes Doing Arabesques: Important Considerations in the Care of Young Dancers_CURRENT SPORTS MEDICINE REPORTS_14_6_448_454__10.1249/JSR.0000000000000208_NOV-DEC 2015_2015
No	Wimshurst, Z. L.; Sowden, P. T.; Cardinale, M._VISUAL SKILLS AND PLAYING POSITIONS OF OLYMPIC FIELD HOCKEY PLAYERS_PERCEPTUAL AND MOTOR SKILLS_114_1_204_216__10.2466/05.22.24.PMS.114.1.204-216_40940_2012
No	Wing, Chris_Implementing a Strength and Conditioning Program for Tchoukball_STRENGTH AND CONDITIONING JOURNAL_37_5_53_59__10.1519/SSC.0000000000000165_42278_2015
No	Winwood, Paul W.; Cronin, John B.; Keogh, Justin W. L.; Dudson, Mike K.; Gill, Nicholas D._How Coaches Use Strongman Implements in Strength and Conditioning Practice_INTERNATIONAL JOURNAL OF SPORTS SCIENCE & COACHING_9_5_1107_1125__10.1260/1747-9541.9.5.1107_41913_2014
No	Wirth, Klaus; Hartmann, Hagen; Sander, Andre; Mickel, Christoph; Szilvas, Elena; Keiner, Michael_The Impact of Back Squat and Leg-Press Exercises on Maximal Strength and Speed-Strength Parameters_JOURNAL OF STRENGTH AND CONDITIONING RESEARCH_30_5_1205_1212__10.1519/JSC.0000000000001228_42491_2016
No	Wirtz, Nicolas; Zinner, Christoph; Doermann, Ulrike; Kleinoeder, Heinz; Mester, Joachim_Effects of Loaded Squat Exercise with and without Application of Superimposed EMS on Physical Performance_JOURNAL OF SPORTS SCIENCE AND MEDICINE_15_1_26_33___42430_2016
No	Xaverova, Zuzana; Dirnberger, Johannes; Lehnert, Michal; Belka, Jan; Wagner, Herbert; Orechovska, Karolina_Isokinetic Strength Profile of Elite Female Handball Players_JOURNAL OF HUMAN KINETICS_49_1_257_266__10.1515/hukin-2015-0128_42339_2015
No	Xiao, T.; Zhang, Y._Correlation between athlete training intensity and cardiac performance_NIGERIAN JOURNAL OF CLINICAL PRACTICE_20_2_248_251__10.4103/1119-3077.196064_42767_2017
No	Yan T, Wilber KH, Wieckowski J, Simmons WJ. Results from the Healthy Moves for Aging Well program: changes of the health outcomes. Home Health Care Serv Q. 2009;28(2-3):100-11. doi: 10.1080/01621420903176136. PubMed PMID: 20182959.
No	Yasumitsu T, Nogawa H. Effects of a short-term coordination exercise program during school recess: agility of seven- to eight-year-old elementary school children. Percept Mot Skills. 2013 Apr;116(2):598-610. PubMed PMID: 24032333.
No	Yeh SC, Chang MY. The effect of Qigong on menopausal symptoms and quality of sleep for perimenopausal women: a preliminary observational study. J Altern Complement Med. 2012 Jun;18(6):567-75. doi: 10.1089/acm.2011.0133. Epub 2012 Apr 26. PubMed PMID: 22537466.
No	Yen Ke-tien_Effects of Cardiovascular Endurance Training Periodization on Aerobic performance and Stress Modulation in Rugby Athletes_LIFE SCIENCE JOURNAL-ACTA ZHENGZHOU UNIVERSITY OVERSEAS EDITION_9_2_1218_1225___2012_2012
No	Yildiz, Y; Aydin, T; Sekir, U; Kiralp, MZ; Hazneci, B; Kalyon, TA_Shoulder terminal range eccentric antagonist/concentric agonist strength ratios in overhead athletes_SCANDINAVIAN JOURNAL OF MEDICINE & SCIENCE IN SPORTS_16_3_174_180__10.1111/j.1600-0838.2005.00471.x_38869_2006
No	Young, Kaelin C.; Kendall, Kristina L.; Patterson, Kaitlyn M.; Pandya, Priyanka D.; Fairman, Ciaran M.; Smith, Samuel W._Rowing Performance, Body Composition, and Bone Mineral Density Outcomes in College-Level Rowers After a Season of Concurrent Training_INTERNATIONAL JOURNAL OF SPORTS PHYSIOLOGY AND PERFORMANCE_9_6_966_972__10.1123/ijspp.2013-0428_41944_2014
No	Yu CH, Kim UR, Kwon TK. Fundamental study of basal physical fitness and activities of daily living for the aged in relation to indoor horse riding exercise. Biomed Mater Eng. 2014;24(6):2407-15. doi: 10.3233/BME-141054. PubMed PMID: 25226941.
No	Yuksel, Mehmet Fatih; Cengiz, Asim; Zorba, Erdal; Gokdemir, Kadir_Effects of Badminton Training on Physical Parameters of Players_ANTHROPOLOGIST_21_3_542_547___42248_2015
No	Zacharia S, Taylor EL, Hofford CW, Brittain DR, Branscum PW. The Effect of an 8-Week Tai Chi Exercise Program on Physical Functional Performance in Middle-Aged Women. J Appl Gerontol. 2015 Aug;34(5):573-89. doi: 10.1177/0733464813504491. Epub 2013 Oct 16. PubMed PMID: 24652905.
No	Zadow, E. K.; Gordon, N.; Abbiss, C. R.; Peiffer, J. J._Pacing, the Missing Piece of the Puzzle to High-intensity Interval Training_INTERNATIONAL JOURNAL OF SPORTS MEDICINE_36_3_215_219__10.1055/s-0034-1389973_42064_2015
No	Zahradnik D, Jandacka D, Holcapek M, Farana R, Uchytil J, Hamill J. Blocking landing techniques in volleyball and the possible association with anterior cruciate ligament injury. J Sports Sci. 2018 Apr;36(8):955-961. doi: 10.1080/02640414.2017.1346817. Epub 2017 Jun 30. PubMed PMID: 28665770. 51: Haufe S, Wiechmann K, Stein L, Kück M, Smith A, Meineke S, Zirkelbach Y,
No	Zbinden R, Zbinden S, Meier P, Hutter D, Billinger M, Wahl A, Schmid JP, Windecker S, Meier B, Seiler C. Coronary collateral flow in response to endurance exercise training. Eur J Cardiovasc Prev Rehabil. 2007 Apr;14(2):250-7. PubMed PMID: 17446804.
No	Zemke, Brandon; Wright, Glenn_The Use of Strongman Type Implements and Training to Increase Sport Performance in Collegiate Athletes_STRENGTH AND CONDITIONING JOURNAL_33_4_1_7__10.1519/SSC.0b013e3182221f96_40756_2011
No	Ziemann, Ewa; Olek, Robert Antoni; Kujach, Sylwester; Grzywacz, Tomasz; Antosiewicz, Jedrzej; Garsztka, Tomasz; Laskowski, Radoslaw_Five-Day Whole-Body Cryostimulation, Blood Inflammatory Markers, and Performance in High-Ranking Professional Tennis Players_JOURNAL OF ATHLETIC TRAINING_47_6_664_672__10.4085/1062-6050-47.6.13_NOV-DEC 2012_2012
No	Zouhal, Hasssane; Jabbour, Georges; Jacob, Christophe; Duvigneau, Dominique; Botcazou, Maitel; Ben Abderrahaman, Abderraouf; Prioux, Jacques; Moussa, Elie_ANAEROBIC AND AEROBIC ENERGY SYSTEM CONTRIBUTION TO 400-M FLAT AND 400-M HURDLES TRACK RUNNING_JOURNAL OF STRENGTH AND CONDITIONING RESEARCH_24_9_2309_2315__10.1519/JSC.0b013e3181e31287_40422_2010
No	Zugno, Tereza; Martinez-de-Haro, Vicente; Teresa Lara, Maria; Sanz-Arribas, Ismael_Growth rate of technician adolescent athletes of swimming, water polo, diving and synchronized swimming_RETOS-NUEVAS TENDENCIAS EN EDUCACION FISICA DEPORTE Y RECREACION__30_98_100___2016_2016
No	Zwierko, Teresa; Puchalska-Niedbal, Lidia; Krzepota, Justyna; Markiewicz, Mikolaj; Wozniak, Jaroslaw; Lubinski, Wojciech_The Effects of Sports Vision Training on Binocular Vision Function in Female University Athletes_JOURNAL OF HUMAN KINETICS_49_1_287_296__10.1515/hukin-2015-0131_42339_2015
No	Zwolski, Christin; Quatman-Yates, Catherine; Paterno, Mark V._Resistance Training in Youth: Laying the Foundation for Injury Prevention and Physical Literacy_SPORTS HEALTH-A MULTIDISCIPLINARY APPROACH_9_5_436_443__10.1177/1941738117704153_SEP-OCT 2017_2017
No	Agel J, Palmieri-Smith RM, Dick R, Wojtys EM, Marshall SW. Descriptive epidemiology of collegiate women's volleyball injuries: National Collegiate Athletic Association Injury Surveillance System, 1988-1989 through 2003-2004. J Athl Train. 2007 Apr-Jun;42(2):295-302. PubMed PMID: 17710179; PubMed Central PMCID: PMC1941295.
No	Agel, Julie; Dick, Randall; Nelson, Bradley; Marshall, Stephen W.; Dompier, Thomas P._Descriptive epidemiology of collegiate women's ice hockey injuries: National Collegiate Athletic Association injury surveillance system, 2000-2001 through 2003-2004_JOURNAL OF ATHLETIC TRAINING_42_2_249_254___APR-JUN 2007_2007
No	Agel, Julie; Dompier, Thomas P.; Dick, Randall; Marshall, Stephen W._Descriptive epidemiology of collegiate men's ice hockey injuries: National Collegiate Athletic Association injury surveillance system, 1988-1989 through 2003-2004_JOURNAL OF ATHLETIC TRAINING_42_2_241_248___APR-JUN 2007_2007
No	Agel, Julie; Evans, Todd A.; Dick, Randall; Putukian, Margot; Marshall, Stephen W._Descriptive epidemiology of collegiate men's soccer injuries: National Collegiate Athletic Association injury surveillance system, 1988-1989 through 2002-2003_JOURNAL OF ATHLETIC TRAINING_42_2_270_277___APR-JUN 2007_2007
No	Agel, Julie; Olson, David E.; Dick, Randall; Arendt, Elizabeth A.; Marshall, Stephen W.; Sikka, Robby S._Descriptive epidemiology of collegiate women's basketball injuries: National Collegiate Athletic Association injury surveillance system, 1988-1989 through 2003-2004_JOURNAL OF ATHLETIC TRAINING_42_2_202_210___APR-JUN 2007_2007
No	Altarriba-Bartes, Albert; Drobnic, Franchek; Til, Lluis; Malliaropoulos, Nikolaos; Montoro, Jose Bruno; Irurtia, Alfredo_Epidemiology of injuries in elite taekwondo athletes: two Olympic periods cross-sectional retrospective study_BMJ OPEN_4_2___e004605_10.1136/bmjopen-2013-004605_2014_2014
No	Badgeley MA, McIlvain NM, Yard EE, Fields SK, Comstock RD. Epidemiology of 10,000 high school football injuries: patterns of injury by position played. J Phys Act Health. 2013 Feb;10(2):160-9. Epub 2012 Jun 12. PubMed PMID: 22821941.
No	Black, Amanda M.; Eliason, Paul H.; Patton, Declan A.; Emery, Carolyn A._Epidemiology of Facial Injuries in Sport_CLINICS IN SPORTS MEDICINE_36_2_237_+__10.1016/j.csm.2016.11.001_42826_2017
No	Black, Amanda M.; Sergio, Lauren E.; Macpherson, Alison K._The Epidemiology of Concussions: Number and Nature of Concussions and Time to Recovery Among Female and Male Canadian Varsity Athletes 2008 to 2011_CLINICAL JOURNAL OF SPORT MEDICINE_27_1_52_56__10.1097/JSM.0000000000000308_42736_2017
No	Borowski LA, Yard EE, Fields SK, Comstock RD. The epidemiology of US high school basketball injuries, 2005-2007. Am J Sports Med. 2008 Dec;36(12):2328-35. doi: 10.1177/0363546508322893. Epub 2008 Sep 2. PubMed PMID: 18765675.
No	Borowski, Laurel A.; Yard, Ellen E.; Fields, Sarah K.; Comstock, R. Dawn_The Epidemiology of US High School Basketball Injuries, 2005-2007_AMERICAN JOURNAL OF SPORTS MEDICINE_36_12_2328_2335__10.1177/0363546508322893_39783_2008
No	Camp CL, Curriero FC, Pollack KM, Mayer SW, Spiker AM, D'Angelo J, Coleman SH. The Epidemiology and Effect of Sliding Injuries in Major and Minor League Baseball Players. Am J Sports Med. 2017 Aug;45(10):2372-2378. doi: 10.1177/0363546517704835. Epub 2017 May 12. PubMed PMID: 28499094. 83: Facchinetti LD, Araújo AQ, Silva MT, Leite ACC, Azevedo MF, Chequer GL,
No	Camp, Christopher L.; Curriero, Frank C.; Pollack, Keshia M.; Mayer, Stephanie W.; Spiker, Andrea M.; D'Angelo, John; Coleman, Struan H._The Epidemiology and Effect of Sliding Injuries in Major and Minor League Baseball Players_AMERICAN JOURNAL OF SPORTS MEDICINE_45_10_2372_2378__10.1177/0363546517704835_42948_2017
No	Castile, Lianne; Collins, Christy L.; McIlvain, Natalie M.; Comstock, R. Dawn_The epidemiology of new versus recurrent sports concussions among high school athletes, 2005-2010_BRITISH JOURNAL OF SPORTS MEDICINE_46_8_603_610__10.1136/bjsports-2011-090115_41061_2012
No	Changstrom, Bradley G.; Brou, Lina; Khodaee, Morteza; Braund, Cortney; Comstock, R. Dawn_Epidemiology of Stress Fracture Injuries Among US High School Athletes, 2005-2006 Through 2012-2013_AMERICAN JOURNAL OF SPORTS MEDICINE_43_1_26_33__10.1177/0363546514562739_42005_2015
No	Charleswell, Cherise; Ross, Brian; Thao Tran; Walsh, Eric_Traumatic brain injury: considering collaborative strategies for early detection and interventional research_JOURNAL OF EPIDEMIOLOGY AND COMMUNITY HEALTH_69_3_290_U6__10.1136/jech-2014-204239_42064_2015
No	Clifton DR, Onate JA, Schussler E, Djoko A, Dompier TP, Kerr ZY. Epidemiology of Knee Sprains in Youth, High School, and Collegiate American Football Players. J Athl Train. 2017 May;52(5):464-473. doi: 10.4085/1062-6050-52.3.09. Epub 2017 Apr 17. PubMed PMID: 28414917; PubMed Central PMCID: PMC5455250.
No	Dahm DL, Curriero FC, Camp CL, Brophy RH, Leo T, Meister K, Paletta GA, Steubs JA, Mandelbaum BR, Pollack KM. Epidemiology and Impact of Knee Injuries in Major and Minor League Baseball Players. Am J Orthop (Belle Mead NJ). 2016 Mar-Apr;45(3):E54-62. PubMed PMID: 26991584.
No	Dalton, Sara L.; Kerr, Zachary Y.; Dompier, Thomas P._Epidemiology of Hamstring Strains in 25 NCAA Sports in the 2009-2010 to 2013-2014 Academic Years_AMERICAN JOURNAL OF SPORTS MEDICINE_43_11_2671_2679__10.1177/0363546515599631_42309_2015
No	Dick R, Ferrara MS, Agel J, Courson R, Marshall SW, Hanley MJ, Reifsteck F. Descriptive epidemiology of collegiate men's football injuries: National Collegiate Athletic Association Injury Surveillance System, 1988-1989 through 2003-2004. J Athl Train. 2007 Apr-Jun;42(2):221-33. PubMed PMID: 17710170; PubMed Central PMCID: PMC1941296.
No	Dick R, Hertel J, Agel J, Grossman J, Marshall SW. Descriptive epidemiology of collegiate men's basketball injuries: National Collegiate Athletic Association Injury Surveillance System, 1988-1989 through 2003-2004. J Athl Train. 2007 Apr-Jun;42(2):194-201. PubMed PMID: 17710167; PubMed Central PMCID: PMC1941286.
No	Dick R, Romani WA, Agel J, Case JG, Marshall SW. Descriptive epidemiology of collegiate men's lacrosse injuries: National Collegiate Athletic Association Injury Surveillance System, 1988-1989 through 2003-2004. J Athl Train. 2007 Apr-Jun;42(2):255-61. PubMed PMID: 17710174; PubMed Central PMCID: PMC1941301.
No	Dick, Randall; Ferrara, Michael S.; Agel, Julie; Courson, Ron; Marshall, Stephen W.; Hanley, Michael J.; Reifsteck, Fred_Descriptive epidemiology of collegiate men's football injuries: National Collegiate Athletic Association injury surveillance system, 1988-1989 through 2003-2004_JOURNAL OF ATHLETIC TRAINING_42_2_221_233___APR-JUN 2007_2007
No	Dick, Randall; Hertel, Jay; Agel, Julie; Grossman, Jayd; Marshall, Stephen W._Descriptive epidemiology of collegiate men's basketball injuries: National Collegiate Athletic Association injury surveillance system, 1988-1989 through 2003-2004_JOURNAL OF ATHLETIC TRAINING_42_2_194_201___APR-JUN 2007_2007
No	Dick, Randall; Hootman, Jennifer M.; Agel, Julie; Vela, Luzita; Marshall, Stephen W.; Messina, Renee_Descriptive epidemiology of collegiate women's field hockey injuries: National Collegiate Athletic Association injury surveillance system, 1988-1989 through 2002-2003_JOURNAL OF ATHLETIC TRAINING_42_2_211_220___APR-JUN 2007_2007
No	Dick, Randall; Putukian, Margot; Agel, Julie; Evans, Todd A.; Marshall, Stephen W._Descriptive epidemiology of collegiate women's soccer injuries: National Collegiate Athletic Association injury surveillance system, 1988-1989 through 2002-2003_JOURNAL OF ATHLETIC TRAINING_42_2_278_285___APR-JUN 2007_2007
No	Dick, Randall; Romani, William A.; Agel, Julie; Case, Jim G.; Marshall, Stephen W._Descriptive epidemiology of collegiate men's lacrosse injuries: National Collegiate Athletic Association Injury surveillance system, 1988-1989 through 2003-2004_JOURNAL OF ATHLETIC TRAINING_42_2_255_261___APR-JUN 2007_2007
No	Dick, Randall; Sauers, Eric L.; Agel, Julie; Keuter, Greg; Marshall, Stephen W.; McCarty, Kenneth; McFarland, Edward_Descriptive epidemiology of collegiate men's baseball injuries: National Collegiate Athletic Association injury surveillance system, 1988-1989 through 2003-2004_JOURNAL OF ATHLETIC TRAINING_42_2_183_193___APR-JUN 2007_2007
No	Dines, Joshua S.; Bedi, Asheesh; Williams, Phillip N.; Dodson, Christopher C.; Ellenbecker, Todd S.; Altchek, David W.; Windler, Gary; Dines, David M._Tennis Injuries: Epidemiology, Pathophysiology, and Treatment_JOURNAL OF THE AMERICAN ACADEMY OF ORTHOPAEDIC SURGEONS_23_3_181_189__10.5435/JAAOS-D-13-00148_42064_2015
No	Dizdarevic, Ismar; Low, Sara; Currie, Dustin W.; Comstock, R. Dawn; Hammoud, Sommer; Atanda, Alfred, Jr._Epidemiology of Elbow Dislocations in High School Athletes_AMERICAN JOURNAL OF SPORTS MEDICINE_44_1_202_208__10.1177/0363546515610527_42370_2016
No	Eckard TG, Kerr ZY, Padua DA, Djoko A, Dompier TP. Epidemiology of Quadriceps Strains in National Collegiate Athletic Association Athletes, 2009-2010 Through 2014-2015. J Athl Train. 2017 May;52(5):474-481. doi: 10.4085/1062-6050-52.2.17. Epub 2017 Apr 6. PubMed PMID: 28383282; PubMed Central PMCID: PMC5455251.
No	Eckard TG, Padua DA, Dompier TP, Dalton SL, Thorborg K, Kerr ZY. Epidemiology of Hip Flexor and Hip Adductor Strains in National Collegiate Athletic Association Athletes, 2009/2010-2014/2015. Am J Sports Med. 2017 Oct;45(12):2713-2722. doi: 10.1177/0363546517716179. Epub 2017 Jul 26. PubMed PMID: 28745561.
No	Eckard, Timothy G.; Kerr, Zachary Y.; Padua, Darin A.; Djoko, Aristarque; Dompier, Thomas P._Epidemiology of Quadriceps Strains in National Collegiate Athletic Association Athletes, 2009-2010 Through 2014-2015_JOURNAL OF ATHLETIC TRAINING_52_5_474_481__10.4085/1062-6050-52.2.17_42856_2017
No	Eckard, Timothy G.; Padua, Darin A.; Dompier, Thomas P.; Dalton, Sara L.; Thorborg, Kristian; Kerr, Zachary Y._Epidemiology of Hip Flexor and Hip Adductor Strains in National Collegiate Athletic Association Athletes, 2009/2010-2014/2015_AMERICAN JOURNAL OF SPORTS MEDICINE_45_12_2713_2722__10.1177/0363546517716179_43009_2017
No	Fernandez, William G.; Yard, Ellen E.; Comstock, R. Dawn_Epidemiology of lower extremity injuries among US high school athletes_ACADEMIC EMERGENCY MEDICINE_14_7_641_645__10.1197/j.aem.2007.03.1354_39264_2007
No	Foss, Kim D. Barber; Le Cara, Ed; McCambridge, Teri; Hinton, Richard; Kushner, Adam; Myer, Gregory D._Epidemiology of injuries in men's lacrosse: injury prevention implications for competition level, type of play, and player position_PHYSICIAN AND SPORTSMEDICINE_45_3_224_233__10.1080/00913847.2017.1355209_2017_2017
No	Foss, Kim D. Barber; Myer, Greg D.; Hewett, Timothy E._Epidemiology of Basketball, Soccer, and Volleyball Injuries in Middle-School Female Athletes_PHYSICIAN AND SPORTSMEDICINE_42_2_146_153__10.3810/psm.2014.05.2066_41760_2014
No	Gage, Brett E.; McIlvain, Natalie M.; Collins, Christy L.; Fields, Sarah K.; Comstock, R. Dawn_Epidemiology of 6.6 Million Knee Injuries Presenting to United States Emergency Departments From 1999 Through 2008_ACADEMIC EMERGENCY MEDICINE_19_4_378_385__10.1111/j.1553-2712.2012.01315.x_41000_2012
No	Gray, Aaron M.; Gugala, Zbigniew; Baillargeon, Jacques G._Effects of Oral Contraceptive Use on Anterior Cruciate Ligament Injury Epidemiology_MEDICINE AND SCIENCE IN SPORTS AND EXERCISE_48_4_648_654__10.1249/MSS.0000000000000806_42461_2016
No	Hootman, Jennifer M.; Dick, Randall; Agel, Julie_Epidemiology of collegiate injuries for 15 sports: Summary and recommendations for injury prevention initiatives_JOURNAL OF ATHLETIC TRAINING_42_2_311_319___APR-JUN 2007_2007
No	Hosp S, Folie R, Csapo R, Hasler M, Nachbauer W. Eccentric Exercise, Kinesiology Tape, and Balance in Healthy Men. J Athl Train. 2017 Jul;52(7):636-642. doi: 10.4085/1062-6050-52.3.11. Epub 2017 Apr 18. PubMed PMID: 28418696; PubMed Central PMCID: PMC5517118. 97: Clifton DR, Onate JA, Schussler E, Djoko A, Dompier TP, Kerr ZY. Epidemiology
No	Hume, PA; Reid, D; Edwards, T_Epicondylar injury in sport - Epidemiology, type, mechanisms, assessment, management and prevention_SPORTS MEDICINE_36_2_151_170__10.2165/00007256-200636020-00005_2006_2006
No	Hunt KJ, Hurwit D, Robell K, Gatewood C, Botser IB, Matheson G. Incidence and Epidemiology of Foot and Ankle Injuries in Elite Collegiate Athletes. Am J Sports Med. 2017 Feb;45(2):426-433. doi: 10.1177/0363546516666815. Epub 2016 Nov 2. PubMed PMID: 27802962.
No	Hunt, Kenneth J.; George, Elizabeth; Harris, Alex H. S.; Dragoo, Jason L._Epidemiology of Syndesmosis Injuries in Intercollegiate Football: Incidence and Risk Factors From National Collegiate Athletic Association Injury Surveillance System Data from 2004-2005 to 2008-2009_CLINICAL JOURNAL OF SPORT MEDICINE_23_4_278_282__10.1097/JSM.0b013e31827ee829_41456_2013
No	Ingram, Jay G.; Fields, Sarah K.; Yard, Ellen E.; Comstock, R. Dawn_Epidemiology of knee injuries among boys and girls in US high school athletics_AMERICAN JOURNAL OF SPORTS MEDICINE_36_6_1116_1122__10.1177/0363546508314400_39600_2008
No	Jacobsson J, Timpka T. Classification of Prevention in Sports Medicine and Epidemiology. Sports Med. 2015 Nov;45(11):1483-7. doi: 10.1007/s40279-015-0368-x. PubMed PMID: 26245875.
No	Johnson, Bernadette K.; Comstock, R. Dawn_Epidemiology of Chest, Rib, Thoracic Spine, and Abdomen Injuries Among United States High School Athletes, 2005/06 to 2013/14_CLINICAL JOURNAL OF SPORT MEDICINE_27_4_388_393__10.1097/JSM.0000000000000351_42917_2017
No	Kaplan Y, Myklebust G, Nyska M, Palmanovich E, Victor J, Witvrouw E. The epidemiology of injuries in contact flag football. Clin J Sport Med. 2013 Jan;23(1):39-44. doi: 10.1097/JSM.0b013e3182694870. PubMed PMID: 23006980.
No	Kay MC, Register-Mihalik JK, Gray AD, Djoko A, Dompier TP, Kerr ZY. The Epidemiology of Severe Injuries Sustained by National Collegiate Athletic Association Student-Athletes, 2009-2010 Through 2014-2015. J Athl Train. 2017 Feb;52(2):117-128. doi: 10.4085/1062-6050-52.1.01. Epub 2017 Jan 24. PubMed PMID: 28118030; PubMed Central PMCID: PMC5343524.
No	Kerr ZY, Kroshus E, Grant J, Parsons JT, Folger D, Hayden R, Dompier TP. Epidemiology of National Collegiate Athletic Association Men's and Women's Cross-Country Injuries, 2009-2010 Through 2013-2014. J Athl Train. 2016 Jan;51(1):57-64. doi: 10.4085/1062-6050-51.1.10. Epub 2015 Dec 23. PubMed PMID: 26701643; PubMed Central PMCID: PMC4851130.
No	Kerr, Zachary Y.; Baugh, Christine M.; Hibberd, Elizabeth E.; Snook, Erin M.; Hayden, Ross; Dompier, Thomas P._Epidemiology of National Collegiate Athletic Association men's and women's swimming and diving injuries from 2009/2010 to 2013/2014_BRITISH JOURNAL OF SPORTS MEDICINE_49_7_465_U74__10.1136/bjsports-2014-094423_42095_2015
No	Kerr, Zachary Y.; Casa, Douglas J.; Marshall, Stephen W.; Comstock, R. Dawn_Epidemiology of Exertional Heat Illness Among U.S. High School Athletes_AMERICAN JOURNAL OF PREVENTIVE MEDICINE_44_1_8_14__10.1016/j.amepre.2012.09.058_41275_2013
No	Kerr, Zachary Y.; Collins, Christy L.; Comstock, R. Dawn_Epidemiology of Weight Training-Related Injuries Presenting to United States Emergency Departments, 1990 to 2007_AMERICAN JOURNAL OF SPORTS MEDICINE_38_4_765_771__10.1177/0363546509351560_40269_2010
No	Kerr, Zachary Y.; Hayden, Ross; Barr, Megan; Klossner, David A.; Dompier, Thomas P._Epidemiology of National Collegiate Athletic Association Women's Gymnastics Injuries, 2009-2010 Through 2013-2014_JOURNAL OF ATHLETIC TRAINING_50_8_870_878__10.4085/1062-6050-50.7.02_42217_2015
No	Knowles, Sarah B.; Marshall, Stephen W.; Bowling, J. Michael; Loomis, Dana; Millikan, Robert; Yang, Jinzhen; Weaver, Nancy L.; Kalsbeek, William; Mueller, Frederick O._A prospective study of injury incidence among North Carolina high school athletes_AMERICAN JOURNAL OF EPIDEMIOLOGY_164_12_1209_1221__10.1093/aje/kwj337_DEC 15 2006_2006
No	LaBella CR, Mjaanes J; Council on Sports Medicine and Fitness. Cheerleading injuries: epidemiology and recommendations for prevention. Pediatrics. 2012 Nov;130(5):966-71. doi: 10.1542/peds.2012-2480. Epub 2012 Oct 22. PubMed PMID: 23090348.
No	Lanzi, Joseph T., Jr.; Chandler, Philip J.; Cameron, Kenneth L.; Bader, Julia M.; Owens, Brett D._Epidemiology of Posterior Glenohumeral Instability in a Young Athletic Population_AMERICAN JOURNAL OF SPORTS MEDICINE_45_14_3315_3321__10.1177/0363546517725067_43070_2017
No	Lawrence, David W.; Hutchison, Michael G.; Comper, Paul_Descriptive Epidemiology of Musculoskeletal Injuries and Concussions in the National Football League, 2012-2014_ORTHOPAEDIC JOURNAL OF SPORTS MEDICINE_3_5___2325967115583650_10.1177/2325967115583653_42125_2015
No	Lynall, Robert C.; Kerr, Zachary Y.; Djoko, Aristarque; Pluim, Babette M.; Hainline, Brian; Dompier, Thomas P._Epidemiology of National Collegiate Athletic Association men's and women's tennis injuries, 2009/2010-2014/2015_BRITISH JOURNAL OF SPORTS MEDICINE_50_19_1211_1216__10.1136/bjsports-2015-095360_42644_2016
No	Lystad, R. P.; Graham, P. L.; Poulos, R. G._Epidemiology of training injuries in amateur taekwondo athletes: a retrospective cohort study_BIOLOGY OF SPORT_32_3_213_218__10.5604/20831862.1150303_2015_2015
No	Marshall, Stephen W.; Covassin, Tracey; Dick, Randall; Nassar, Lawrence G.; Agel, Julie_Descriptive epidemiology of collegiate women's gymnastics injuries: National Collegiate Athletic Association injury surveillance system, 1988-1989 through 2003-2004_JOURNAL OF ATHLETIC TRAINING_42_2_234_240___APR-JUN 2007_2007
No	Marshall, Stephen W.; Hamstra-Wright, Karrie L.; Dick, Randall; Grove, Katie A.; Agel, Julie_Descriptive epidemiology of collegiate women's softball injuries: National Collegiate Athletic Association injury surveillance system, 1988-1989 through 2003-2004_JOURNAL OF ATHLETIC TRAINING_42_2_286_294___APR-JUN 2007_2007
No	Mauntel TC, Wikstrom EA, Roos KG, Djoko A, Dompier TP, Kerr ZY. The Epidemiology of High Ankle Sprains in National Collegiate Athletic Association Sports. Am J Sports Med. 2017 Jul;45(9):2156-2163. doi: 10.1177/0363546517701428. Epub 2017 Apr 19. PubMed PMID: 28423285. 95: Austin MS, Urbani BT, Fleischman AN, Fernando ND, Purtill JJ, Hozack WJ,
No	Mitchell J, Graham W, Best TM, Collins C, Currie DW, Comstock RD, Flanigan DC. Epidemiology of meniscal injuries in US high school athletes between 2007 and 2013. Knee Surg Sports Traumatol Arthrosc. 2016 Mar;24(3):715-22. doi: 10.1007/s00167-015-3814-2. Epub 2015 Oct 27. PubMed PMID: 26506845; PubMed Central PMCID: PMC5189670.
No	Mitchell J, Magnussen RA, Collins CL, Currie DW, Best TM, Comstock RD, Flanigan DC. Epidemiology of Patellofemoral Instability Injuries Among High School Athletes in the United States. Am J Sports Med. 2015 Jul;43(7):1676-82. doi: 10.1177/0363546515577786. Epub 2015 Apr 21. PubMed PMID: 25899431.
No	Mitchell, Joshua; Graham, William; Best, Thomas M.; Collins, Christy; Currie, Dustin W.; Comstock, R. Dawn; Flanigan, David C._Epidemiology of meniscal injuries in US high school athletes between 2007 and 2013_KNEE SURGERY SPORTS TRAUMATOLOGY ARTHROSCOPY_24_3_715_722__10.1007/s00167-015-3814-2_42430_2016
No	Mitchell, Joshua; Magnussen, Robert A.; Collins, Christy L.; Currie, Dustin W.; Best, Thomas M.; Comstock, R. Dawn; Flanigan, David C._Epidemiology of Patellofemoral Instability Injuries Among High School Athletes in the United States_AMERICAN JOURNAL OF SPORTS MEDICINE_43_7_1676_1682__10.1177/0363546515577786_42186_2015
No	Nabhan D, Walden T, Street J, Linden H, Moreau B. Sports injury and illness epidemiology during the 2014 Youth Olympic Games: United States Olympic Team Surveillance. Br J Sports Med. 2016 Jun;50(11):688-93. doi: 10.1136/bjsports-2015-095835. Epub 2016 Apr 20. PubMed PMID: 27098886.
No	Nie B, Forman JL, Panzer MB, Mait AR, Donlon JP, Kent RW. Fiber-based modeling of in situ ankle ligaments with consideration of progressive failure. J Biomech. 2017 Aug 16;61:102-110. doi: 10.1016/j.jbiomech.2017.07.005. Epub 2017 Jul 18. PubMed PMID: 28757236. 34: Eckard TG, Padua DA, Dompier TP, Dalton SL, Thorborg K, Kerr ZY. Epidemiology
No	O'Connor, S.; McCaffrey, N.; Whyte, E. F.; Moran, K. A._Epidemiology of injury in male collegiate Gaelic footballers in one season_SCANDINAVIAN JOURNAL OF MEDICINE & SCIENCE IN SPORTS_27_10_1136_1142__10.1111/sms.12733_43009_2017
No	Opar D, Drezner J, Shield A, Williams M, Webner D, Sennett B, Kapur R, Cohen M, Ulager J, Cafengiu A, Cronholm PF. Acute injuries in track and field athletes: a 3-year observational study at the Penn Relays Carnival with epidemiology and medical coverage implications. Am J Sports Med. 2015 Apr;43(4):816-22. doi: 10.1177/0363546514562553. Epub 2015 Jan 5. PubMed PMID: 25560540.
No	Palmer-Green, Debbie; Elliott, Niall_Sports Injury and Illness Epidemiology: Great Britain Olympic Team (TeamGB) surveillance during the Sochi 2014 Winter Olympic Games_BRITISH JOURNAL OF SPORTS MEDICINE_49_1_25_29__10.1136/bjsports-2014-094206_42005_2015
No	Pangrazio, Osvaldo; Forriol, Francisco_Epidemiology of soccer players traumatic injuries during the 2015 America Cup_MLTJ-MUSCLES LIGAMENTS AND TENDONS JOURNAL_6_1_124_130__10.11138/mltj/2016.6.1.124_JAN-MAR 2016_2016
No	Pearce CJ, Brooks JH, Kemp SP, Calder JD. The epidemiology of foot injuries in professional rugby union players. Foot Ankle Surg. 2011 Sep;17(3):113-8. doi: 10.1016/j.fas.2010.02.004. Epub 2010 Mar 5. PubMed PMID: 21783068.
No	Pierpoint, Lauren A.; Williams, Claire M.; Fields, Sarah K.; Comstock, R. Dawn_Epidemiology of Injuries in United States High School Track and Field: 2008-2009 Through 2013-2014_AMERICAN JOURNAL OF SPORTS MEDICINE_44_6_1463_1468__10.1177/0363546516629950_42522_2016
No	Posner, Matthew; Cameron, Kenneth L.; Wolf, Jennifer Moriatis; Belmont, Philip J., Jr.; Owens, Brett D._Epidemiology of Major League Baseball Injuries_AMERICAN JOURNAL OF SPORTS MEDICINE_39_8_1676_1680__10.1177/0363546511411700_40756_2011
No	Rizzone, Katherine H.; Ackerman, Kathryn E.; Roos, Karen G.; Dompier, Thomas P.; Kerr, Zachary Y._The Epidemiology of Stress Fractures in Collegiate Student-Athletes, 2004-2005 Through 2013-2014 Academic Years_JOURNAL OF ATHLETIC TRAINING_52_10_966_975__10.4085/1062-6050-52.8.01_43009_2017
No	Roos, Karen G.; Kerr, Zachary Y.; Mauntel, Timothy C.; Djoko, Aristarque; Dompier, Thomas P.; Wikstrom, Erik A._The Epidemiology of Lateral Ligament Complex Ankle Sprains in National Collegiate Athletic Association Sports_AMERICAN JOURNAL OF SPORTS MEDICINE_45_1_201_209__10.1177/0363546516660980_42736_2017
No	Roos, Karen G.; Marshall, Stephen W.; Kerr, Zachary Y.; Golightly, Yvonne M.; Kucera, Kristen L.; Myers, Joseph B.; Rosamond, Wayne D.; Comstock, R. Dawn_Epidemiology of Overuse Injuries in Collegiate and High School Athletics in the United States_AMERICAN JOURNAL OF SPORTS MEDICINE_43_7_1790_1797__10.1177/0363546515580790_42186_2015
No	Rosa, Bruno Berbert; Asperti, Andre Marangoni; Helito, Camilo Partezani; Demange, Marco Kawamura; Fernandes, Tiago Lazzaretti; Hernandez, Arnaldo Jose_EPIDEMIOLOGY OF SPORTS INJURIES ON COLLEGIATE ATHLETES AT A SINGLE CENTER_ACTA ORTOPEDICA BRASILEIRA_22_6____10.1590/1413-78522014220601007_NOV-DEC 2014_2014
No	Schallmo, Michael S.; Weiner, Joseph A.; Hsu, Wellington K._Sport and Sex-Specific Reporting Trends in the Epidemiology of Concussions Sustained by High School Athletes_JOURNAL OF BONE AND JOINT SURGERY-AMERICAN VOLUME_99_15_1314_1320__10.2106/JBJS.16.01573_AUG 2 2017_2017
No	Schneider S, Weidmann C, Seither B. Epidemiology and risk factors of sports injuries--multivariate analyses using German national data. Int J Sports Med. 2007 Mar;28(3):247-52. Epub 2006 Oct 6. PubMed PMID: 17024644.
No	Schroeder, Allison N.; Comstock, R. Dawn; Collins, Christy L.; Everhart, Joshua; Flanigan, David; Best, Thomas M._Epidemiology of Overuse Injuries among High-School Athletes in the United States_JOURNAL OF PEDIATRICS_166_3_600_606__10.1016/j.jpeds.2014.09.037_42064_2015
No	Shields, Brenda J.; Fernandez, Soledad A.; Smith, Gary A._Epidemiology of Cheerleading Stunt-Related Injuries in the United States_JOURNAL OF ATHLETIC TRAINING_44_6_586_594__10.4085/1062-6050-44.6.586_NOV-DEC 2009_2009
No	Shields, Brenda J.; Smith, Gary A._Epidemiology of strain/sprain injuries among cheerleaders in the United States_AMERICAN JOURNAL OF EMERGENCY MEDICINE_29_9_1003_1012__10.1016/j.ajem.2010.05.014_40848_2011
No	Swedler, David I.; Nuwer, Jamie M.; Nazarov, Anna; Huo, Samantha C.; Malevanchik, Lev_Incidence and Descriptive Epidemiology of Injuries to College Ultimate Players_JOURNAL OF ATHLETIC TRAINING_50_4_419_425__10.4085/1062-6050-49.3.73_42095_2015
No	Swenson, David M.; Collins, Christy L.; Best, Thomas M.; Flanigan, David C.; Fields, Sarah K.; Comstock, Dawn_Epidemiology of Knee Injuries among U.S. High School Athletes, 2005/2006-2010/2011_MEDICINE AND SCIENCE IN SPORTS AND EXERCISE_45_3_462_469__10.1249/MSS.0b013e318277acca_41334_2013
No	Swenson, David M.; Collins, Christy L.; Fields, Sarah K.; Comstock, R. Dawn_Epidemiology of US High School Sports-Related Ligamentous Ankle Injuries, 2005/06-2010/11_CLINICAL JOURNAL OF SPORT MEDICINE_23_3_190_196__10.1097/JSM.0b013e31827d21fe_41395_2013
No	Swenson, David M.; Henke, Natalie M.; Collins, Christy L.; Fields, Sarah K.; Comstock, R. Dawn_Epidemiology of United States High School Sports-Related Fractures, 2008-09 to 2010-11_AMERICAN JOURNAL OF SPORTS MEDICINE_40_9_2078_2084__10.1177/0363546512453304_41153_2012
No	Swenson, David M.; Yard, Ellen E.; Collins, Christy L.; Fields, Sarah K.; Comstock, R. Dawn_Epidemiology of US High School Sports-Related Fractures, 2005-2009_CLINICAL JOURNAL OF SPORT MEDICINE_20_4_293_299__10.1097/JSM.0b013e3181e8fae8_40360_2010
No	Tirabassi J, Brou L, Khodaee M, Lefort R, Fields SK, Comstock RD. Epidemiology of High School Sports-Related Injuries Resulting in Medical Disqualification: 2005-2006 Through 2013-2014 Academic Years. Am J Sports Med. 2016 Nov;44(11):2925-2932. Epub 2016 May 10. PubMed PMID: 27166289.
No	Varkiani, Mojtaba Ebrahimi; Alizadeh, Mohammad Hossien; Pourkazemi, Lotfali_The Epidemiology of Futsal Injuries Via Sport Medicine Federation Injury Surveillance System of Iran in 2010_Procedia Social and Behavioral Sciences_82__946_951__10.1016/j.sbspro.2013.08.001_2013_2013
No	Webborn, Nick; Cushman, Daniel; Blauwet, Cheri A.; Emery, Carolyn; Derman, Wayne; Schwellnus, Martin; Stomphorst, Jaap; Van de Vliet, Peter; Willick, Stuart E._The Epidemiology of Injuries in Football at the London 2012 Paralympic Games_PM&R_8_6_545_552__10.1016/j.pmrj.2015.09.025_42522_2016
No	Webborn, Nick; Emery, Carolyn_Descriptive Epidemiology of Paralympic Sports Injuries_PM&R_6_8_S18_S22__10.1016/j.pmrj.2014.06.003_41852_2014
No	Willick SE, Webborn N, Emery C, Blauwet CA, Pit-Grosheide P, Stomphorst J, Van de Vliet P, Patino Marques NA, Martinez-Ferrer JO, Jordaan E, Derman W, Schwellnus M. The epidemiology of injuries at the London 2012 Paralympic Games. Br J Sports Med. 2013 May;47(7):426-32. doi: 10.1136/bjsports-2013-092374. Epub 2013 Mar 20. PubMed PMID: 23515713.
No	Winwood, Paul W.; Hume, Patria A.; Cronin, John B.; Keogh, Justin W. L._RETROSPECTIVE INJURY EPIDEMIOLOGY OF STRONGMAN ATHLETES_JOURNAL OF STRENGTH AND CONDITIONING RESEARCH_28_1_28_42__10.1519/JSC.0b013e3182986c0c_41640_2014
No	Yang, Jingzhen; Tibbetts, Abigail S.; Covassin, Tracey; Cheng, Gang; Nayar, Saloni; Heiden, Erin_Epidemiology of Overuse and Acute Injuries Among Competitive Collegiate Athletes_JOURNAL OF ATHLETIC TRAINING_47_2_198_204___MAR-APR 2012_2012
No	Yard, Ellen E.; Schroeder, Matthew J.; Fields, Sarah K.; Collins, Christy L.; Comstock, R. Dawn_The epidemiology of United States high school soccer injuries, 2005-2007_AMERICAN JOURNAL OF SPORTS MEDICINE_36_10_1930_1937__10.1177/0363546508318047_39722_2008
No	Ciccotti MG, Pollack KM, Ciccotti MC, D'Angelo J, Ahmad CS, Altchek D, Andrews J, Curriero FC. Elbow Injuries in Professional Baseball: Epidemiological Findings From the Major League Baseball Injury Surveillance System. Am J Sports Med. 2017 Aug;45(10):2319-2328. doi: 10.1177/0363546517706964. Epub 2017 Jun 2. PubMed PMID: 28575638.
No	Albers, Iris Sophie; Zwerver, Johannes; Diercks, Ronald Leo; Dekker, Janny Hendrika; Van den Akker-Scheek, Inge_Incidence and prevalence of lower extremity tendinopathy in a Dutch general practice population: a cross sectional study_BMC MUSCULOSKELETAL DISORDERS_17____16_10.1186/s12891-016-0885-2_JAN 13 2016_2016
No	Rishiraj N, Lloyd-Smith R, Lorenz T, Niven B, Michel M. University men's ice hockey: rates and risk of injuries over 6-years. J Sports Med Phys Fitness. 2009 Jun;49(2):159-66. PubMed PMID: 19528893.
No	Rishiraj N, Taunton JE, Niven B. Injury profile of elite under-21 age female field hockey players. J Sports Med Phys Fitness. 2009 Mar;49(1):71-7. PubMed PMID: 19188898.
No	Beneka, A.; Malliou, P.; Tsigganos, G.; Gioftsidou, A.; Michalopoulou, M.; Germanou, E.; Godolias, G._A prospective study of injury incidence among elite and local division volleyball players in Greece_JOURNAL OF BACK AND MUSCULOSKELETAL REHABILITATION_20_43161_115_121__10.3233/BMR-2007-202-309_2007_2007
No	Mueller, Steffen; Mueller, Juliane; Stoll, Josefine; Prieske, Olaf; Cassel, Michael; Mayer, Frank_Incidence of back pain in adolescent athletes: a prospective study_BMC SPORTS SCIENCE MEDICINE AND REHABILITATION_8____38_10.1186/s13102-016-0064-7_DEC 7 2016_2016
No	Gabbe BJ, Bennell KL, Finch CF. Why are older Australian football players at greater risk of hamstring injury? J Sci Med Sport. 2006 Aug;9(4):327-33. Epub 2006 May 4. PubMed PMID: 16678486.
No	Agel, Julie; Rockwood, Todd; Klossner, David_Collegiate ACL Injury Rates Across 15 Sports: National Collegiate Athletic Association Injury Surveillance System Data Update (2004-2005 Through 2012-2013)_CLINICAL JOURNAL OF SPORT MEDICINE_26_6_518_523__10.1097/JSM.0000000000000290_42675_2016
No	Agel, Julie; Schisel, Jessica_Practice Injury Rates in Collegiate Sports_CLINICAL JOURNAL OF SPORT MEDICINE_23_1_33_38__10.1097/JSM.0b013e3182717983_41275_2013
No	Ulrik, Charlotte Suppli; Svenningsen, Claus_High prevalence of asthma in Danish elite canoe- and kayak athletes_DANISH MEDICAL JOURNAL_59_4___A4405__41000_2012
No	Uzdrowska, Marta; Woodhouse, J. Margaret_Visual Defects in Special Olympics Participants From Europe_CLINICAL JOURNAL OF SPORT MEDICINE_26_2_133_138__10.1097/JSM.0000000000000204_42430_2016
No	Valleser, Christian Wisdom Magtajas; Narvasa, Ken Ewing L._Common Injuries of Collegiate Tennis Players_MONTENEGRIN JOURNAL OF SPORTS SCIENCE AND MEDICINE_6_2_43_47__10.26773/mjssm.2017.09.006_42979_2017
No	van Beijsterveldt, A. M. C.; Thijs, K. M.; Backx, F. J. G.; Steffen, K.; Brozicevic, V.; Stubbe, J. H._Sports injuries and illnesses during the European Youth Olympic Festival 2013_BRITISH JOURNAL OF SPORTS MEDICINE_49_7_448_U51__10.1136/bjsports-2014-094035_42095_2015
No	Andersen, Christian A.; Clarsen, Ben; Johansen, Tone V.; Engebretsen, Lars_High prevalence of overuse injury among iron-distance triathletes_BRITISH JOURNAL OF SPORTS MEDICINE_47_13_857_+__10.1136/bjsports-2013-092397_41518_2013
No	Andrade, Rafaela Amarante; Modesto, Adriana; Scabell Evans, Patricia Louise; Scabell Almeida, Anne Louise; Rodrigues da Silva, Juliana de Jesus; Lima Guedes, Aurelino Machado; Guedes, Fabio Ribeiro; Ranalli, Dennis N.; Barretto Tinoco, Eduardo Muniz_Prevalence of oral trauma in Para-Pan American Games athletes_DENTAL TRAUMATOLOGY_29_4_280_284__10.1111/j.1600-9657.2012.01174.x_41487_2013
No	Anza, Roberta; Denis, Marjorie; Silva, Marcelo Faria_ANALYSIS OF PHYSICAL FITNESS, ANTHROPOMETRY AND PREVALENCE OF MUSCULOSKELETAL SYMPTOMS IN THE YOUTH VOLLEYBALL CATEGORY_REVISTA BRASILEIRA DE MEDICINA DO ESPORTE_19_1_62_65__10.1590/S1517-86922013000100013_JAN-FEB 2013_2013
No	Beable, Sarah; Fulcher, Mark; Lee, Arier C.; Hamilton, Bruce_SHARPSports mental Health Awareness Research Project: Prevalence and risk factors of depressive symptoms and life stress in elite athletes_JOURNAL OF SCIENCE AND MEDICINE IN SPORT_20_12_1047_1052__10.1016/j.jsams.2017.04.018_43070_2017
No	Bohne, Courtney; George, Steven Z.; Zeppieri, Giorgio, Jr._KNOWLEDGE OF INJURY PREVENTION AND PREVALENCE OF RISK FACTORS FOR THROWING INJURIES IN A SAMPLE OF YOUTH BASEBALL PLAYERS_INTERNATIONAL JOURNAL OF SPORTS PHYSICAL THERAPY_10_4_464_475___42217_2015
No	Brooks, M. Alison; Schiff, Melissa A.; Koepsell, Thomas D.; Rivara, Frederick P._Prevalence of preseason conditioning among high school athletes in two spring sports_MEDICINE AND SCIENCE IN SPORTS AND EXERCISE_39_2_241_247__10.1249/01.mss.0000246997.02095.5b_39114_2007
No	Brophy RH, Barnes R, Rodeo SA, Warren RF. Prevalence of musculoskeletal disorders at the NFL Combine--trends from 1987 to 2000. Med Sci Sports Exerc. 2007 Jan;39(1):22-7. PubMed PMID: 17218879.
No	de Oliveira, Valeria M. A.; Pitangui, Ana C. R.; Gomes, Mayra R. A.; da Silva, Hitalo A.; dos Passos, Muana H. P.; de Araujo, Rodrigo C._Shoulder pain in adolescent athletes: prevalence, associated factors and its influence on upper limb function_BRAZILIAN JOURNAL OF PHYSICAL THERAPY_21_2_107_113__10.1016/j.bjpt.2017.03.005_MAR-APR 2017_2017
No	Gayardo, Araceli; Matana, Sinara Busatto; da Silva, Marcia Regina_PREVALENCE OF INJURIES IN FEMALE ATHLETES OF BRAZILIAN FUTSAL: A RETROSPECTIVE STUDY_REVISTA BRASILEIRA DE MEDICINA DO ESPORTE_18_3_186_189__10.1590/S1517-86922012000300010_MAY-JUN 2012_2012
No	Gorski, T.; Cadore, E. Lusa; Pinto, S. Santana; da Silva, E. Marczwski; Correa, C. Silva; Beltrami, F. Gabe; Martins Kruel, L. F._Use of NSAIDs in triathletes: prevalence, level of awareness and reasons for use_BRITISH JOURNAL OF SPORTS MEDICINE_45_2_85_90__10.1136/bjsm.2009.062166_40575_2011
No	Griffin, Jordyn Ramsey; Maxwell, Tanya; Griffin, Letha_The prevalence and consequences of obesity in athletes_CURRENT ORTHOPAEDIC PRACTICE_27_2_129_134__10.1097/BCO.0000000000000346_MAR-APR 2016_2016
No	Guo, Jianjun; Zhang, Xi; Wang, Ling; Guo, Yan; Xie, Minhao_Prevalence of Metabolic Syndrome and Its Components among Chinese Professional Athletes of Strength Sports with Different Body Weight Categories_PLOS ONE_8_11___e79758_10.1371/journal.pone.0079758_NOV 8 2013_2013
No	Jacobsson J, Timpka T, Kowalski J, Nilsson S, Ekberg J, Renström P. Prevalence of musculoskeletal injuries in Swedish elite track and field athletes. Am J Sports Med. 2012 Jan;40(1):163-9. doi: 10.1177/0363546511425467. Epub 2011 Nov 3. PubMed PMID: 22053325.
No	Jaggi, J.; Kneubuehler, S.; Rogan, S._Influence of Ankle Braces on the Prevalence of Ankle Inversion Injuries in the Swiss Volleyball National League A_SPORTVERLETZUNG-SPORTSCHADEN_30_2_101_105__10.1055/s-0041-106936_42522_2016
No	Janssen I, van der Worp H, Hensing S, Zwerver J. Investigating Achilles and patellar tendinopathy prevalence in elite athletics. Res Sports Med. 2018 Jan-Mar;26(1):1-12. doi: 10.1080/15438627.2017.1393748. Epub 2017 Oct 24. PubMed PMID: 29064298.
No	Justice D, Rasmussen L, Di Pietro M, Chang KW, Murphy SL, Nelson VS, Yang LJ. Prevalence of Posterior Shoulder Subluxation in Children With Neonatal Brachial Plexus Palsy After Early Full Passive Range of Motion Exercises. PM R. 2015 Dec;7(12):1235-42. doi: 10.1016/j.pmrj.2015.05.013. Epub 2015 May 21. PubMed PMID: 26003870.
No	Kienstra, Carolyn M.; Asken, Tristen R.; Garcia, Jennifer D.; Lara, Vanessa; Best, Thomas M._Triathlon Injuries: Transitioning from Prevalence to Prediction and Prevention_CURRENT SPORTS MEDICINE REPORTS_16_6_397_403__10.1249/JSR.0000000000000417_NOV-DEC 2017_2017
No	Kyrkou G, Trakakis E, Attilakos A, Panagopoulos P, Chrelias C, Papadimitriou A, Vaggopoulos V, Alexiou E, Mastorakos G, Lykeridou A, Kassanos D, Papaevangelou V, Papantoniou N. Metabolic syndrome in Greek women with polycystic ovary syndrome: prevalence, characteristics and associations with body mass index. A prospective controlled study. Arch Gynecol Obstet. 2016 Apr;293(4):915-23. doi: 10.1007…
No	Majeedkutty, Nizar A.; Khairulanuar, Nor A. B._Prevalence, patterns, and correlates of equestrian injuries in Malaysia: A cross-sectional study_JOURNAL OF FAMILY AND COMMUNITY MEDICINE_24_1_18_22__10.4103/2230-8229.197177_JAN-APR 2017_2017
No	Mendes Barbalho, Matheus de Siqueira; Dias de Novoa, Helton Jose; Amaral, Jose Carlos_Prevalence of injuries in professional football players in the years 2013-2014_REVISTA BRASILEIRA DE FUTSAL E FUTEBOL_9_33_144_150___MAY-AUG 2017_2017
No	Mueller, J.; Mueller, S.; Stoll, J.; Froehlich, K.; Otto, C.; Mayer, F._Back pain prevalence in adolescent athletes_SCANDINAVIAN JOURNAL OF MEDICINE & SCIENCE IN SPORTS_27_4_448_454__10.1111/sms.12664_42826_2017
No	Myklebust, G.; Hasslan, L.; Bahr, R.; Steffen, K._High prevalence of shoulder pain among elite Norwegian female handball players_SCANDINAVIAN JOURNAL OF MEDICINE & SCIENCE IN SPORTS_23_3_288_294__10.1111/j.1600-0838.2011.01398.x_41426_2013
No	Papadakis, Michael; Basavarajaiah, Sandeep; Rawlins, John; Edwards, Carey; Makan, Jayesh; Firoozi, Sami; Carby, Lorna; Sharma, Sanjay_Prevalence and significance of T-wave inversions in predominantly Caucasian adolescent athletes_EUROPEAN HEART JOURNAL_30_14_1728_1735__10.1093/eurheartj/ehp164_39995_2009
No	Prien, A.; Prinz, B.; Dvorak, J.; Junge, A._Health problems in former elite female football players: Prevalence and risk factors_SCANDINAVIAN JOURNAL OF MEDICINE & SCIENCE IN SPORTS_27_11_1404_1410__10.1111/sms.12747_43040_2017
No	Rosenhagen, A.; Pommerening, S.; Vogt, L.; Banzer, W._Health Prevention for Children and Adolescents in Competitive Sports - Prevalence Ratio of Hessian Top Athletes_SPORTVERLETZUNG-SPORTSCHADEN_23_4_206_209__10.1055/s-0028-1109867_40148_2009
No	Schatz, Philip; Moser, Rosemarie Scolaro; Solomon, Gary S.; Ott, Summer D.; Karpf, Robin_Prevalence of Invalid Computerized Baseline Neurocognitive Test Results in High School and Collegiate Athletes_JOURNAL OF ATHLETIC TRAINING_47_3_289_296__10.4085/1062-6050-47.3.14_MAY-JUN 2012_2012
No	Shafizadeh KR. Prevalence of musculoskeletal disorders among paramedics working in a large hospital in Ahwaz, southwestern Iran in 2010. Int J Occup Environ Med. 2011 Jul;2(3):157-65. PubMed PMID: 23022832.
No	Teixeira, Renata Nakata; Lunardi, Adriana; da Silva, Ronaldo Aparecido; Lopes, Alexandre Dias; Carvalho, Celso R. F._PREVALENCE OF MUSCULOSKELETAL PAIN IN MARATHON RUNNERS WHO COMPETE AT THE ELITE LEVEL_INTERNATIONAL JOURNAL OF SPORTS PHYSICAL THERAPY_11_1_126_131___42401_2016
No	Tenforde AS, Sayres LC, McCurdy ML, Collado H, Sainani KL, Fredericson M. Overuse injuries in high school runners: lifetime prevalence and prevention strategies. PM R. 2011 Feb;3(2):125-31; quiz 131. doi: 10.1016/j.pmrj.2010.09.009. PubMed PMID: 21333951.
No	Tessaro, Monica; Granzotto, Giorgio; Poser, Antonio; Plebani, Giuseppe; Rossi, Alex_nSHOULDER PAIN IN COMPETITIVE TEENAGE SWIMMERS AND IT'S PREVENTION: A RETROSPECTIVE EPIDEMIOLOGICAL CROSS SECTIONAL STUDY OF PREVALENCE_INTERNATIONAL JOURNAL OF SPORTS PHYSICAL THERAPY_12_5_798_811__10.16603/ijspt20170798_43009_2017
No	Vidovic D, Bursac D, Skrinjaric T, Glavina D, Gorseta K. Prevalence and prevention of dental injuries in young taekwondo athletes in Croatia. Eur J Paediatr Dent. 2015 Jun;16(2):107-10. PubMed PMID: 26147815.
No	Weiss, Kaitlyn J.; McGuigan, Michael R.; Besier, Thor F.; Whatman, Chris S._APPLICATION OF A SIMPLE SURVEILLANCE METHOD FOR DETECTING THE PREVALENCE AND IMPACT OF OVERUSE INJURIES IN PROFESSIONAL MEN'S BASKETBALL_JOURNAL OF STRENGTH AND CONDITIONING RESEARCH_31_10_2734_2739___43009_2017
No	Wilson, Daniel J.; Masterson, Gerald; Seagrave, Richard_The Prevalence of Patellofemoral Joint Disorders with Surgical Endpoint_RESEARCH IN SPORTS MEDICINE_20_2_105_117__10.1080/15438627.2012.660407_2012_2012
No	Zoz, Donald F.; Parsons, Jonathan P.; Oman, Janine L.; Phillips, Gary; Kaeding, Christopher C.; Best, Thomas M.; Mastronarde, John G._The Prevalence of Asthma in an NCAA Division I Collegiate Athletic Program_JOURNAL OF ASTHMA_45_9_845_848__10.1080/02770900802379060_2008_2008
No	Aljohani, Yazan R.; Alfaifi, Khalid H.; Redwan, Samaa K.; Sabbahi, Dania A.; Zahran, Mohammed H._Dental injuries in taekwondo athletes practicing in Saudi Arabia_SAUDI MEDICAL JOURNAL_38_11_1143_1147__10.15537/smj.2017.11.21111_43040_2017
No	Ahmad, Christopher S.; Dick, Randall W.; Snell, Edward; Kenney, Nick D.; Curriero, Frank C.; Pollack, Keshia; Albright, John P.; Mandelbaum, Bert R._Major and Minor League Baseball Hamstring Injuries Epidemiologic Findings From the Major League Baseball Injury Surveillance System_AMERICAN JOURNAL OF SPORTS MEDICINE_42_6_1464_1470__10.1177/0363546514529083_41791_2014
No	Alonso, Juan-Manuel; Edouard, Pascal; Fischetto, Giuseppe; Adams, Bob; Depiesse, Frederic; Mountjoy, Margo_Determination of future prevention strategies in elite track and field: analysis of Daegu 2011 IAAF Championships injuries and illnesses surveillance_BRITISH JOURNAL OF SPORTS MEDICINE_46_7_505_514__10.1136/bjsports-2012-091008_41061_2012
No	Abalo Nunez, Rocio; Gutierrez-Sanchez, Agueda; Vernetta Santana, Mercedes_LONGITUDINAL STUDY OF SPORTS INJURIES IN PRACTITIONERS OF AEROBIC GYMNASTICS COMPETITION_REVISTA BRASILEIRA DE MEDICINA DO ESPORTE_21_5_400_402__10.1590/1517-869220152105111866_SEP-OCT 2015_2015
No	Bere T, Flørenes TW, Nordsletten L, Bahr R. Sex differences in the risk of injury in World Cup alpine skiers: a 6-year cohort study. Br J Sports Med. 2014 Jan;48(1):36-40. doi: 10.1136/bjsports-2013-092206. Epub 2013 May 14. PubMed PMID: 23673520.
No	Bere, Tone; Alonso, Juan-Manuel; Wangensteen, Arnlaug; Bakken, Arnhild; Eirale, Cristiano; Dijkstra, H. Paul; Ahmed, Hosny; Bahr, Roald; Popovic, Nebojsa_Injury and illness surveillance during the 24th Men's Handball World Championship 2015 in Qatar_BRITISH JOURNAL OF SPORTS MEDICINE_49_17_1151_U84__10.1136/bjsports-2015-094972_42248_2015
No	Chandran A, Barron MJ, Westerman BJ, DiPietro L. Time Trends in Incidence and Severity of Injury Among Collegiate Soccer Players in the United States: NCAA Injury Surveillance System, 1990-1996 and 2004-2009. Am J Sports Med. 2016 Dec;44(12):3237-3242. Epub 2016 Aug 15. PubMed PMID: 27528613.
No	Edouard P, Branco P, Alonso JM, Junge A. Methodological quality of the injury surveillance system used in international athletics championships. J Sci Med Sport. 2016 Dec;19(12):984-989. doi: 10.1016/j.jsams.2016.03.012. Epub 2016 Apr 7. PubMed PMID: 27210109.
No	Edouard P, Branco P, Alonso JM. Muscle injury is the principal injury type and hamstring muscle injury is the first injury diagnosis during top-level international athletics championships between 2007 and 2015. Br J Sports Med. 2016 May;50(10):619-30. doi: 10.1136/bjsports-2015-095559. Epub 2016 Feb 17. PubMed PMID: 26887415.
No	Edouard P, Depiesse F, Hertert P, Branco P, Alonso JM. Injuries and illnesses during the 2011 Paris European Athletics Indoor Championships. Scand J Med Sci Sports. 2013 Aug;23(4):e213-8. doi: 10.1111/sms.12027. Epub 2012 Nov 28. PubMed PMID: 23190216.
No	Edouard P, Feddermann-Demont N, Alonso JM, Branco P, Junge A. Sex differences in injury during top-level international athletics championships: surveillance data from 14 championships between 2007 and 2014. Br J Sports Med. 2015 Apr;49(7):472-7. doi: 10.1136/bjsports-2014-094316. Epub 2015 Jan 24. PubMed PMID: 25618889.
No	Edouard P, Jacobsson J, Timpka T, Alonso JM, Kowalski J, Nilsson S, Karlsson D, Depiesse F, Branco P. Extending in-competition Athletics injury and illness surveillance with pre-participation risk factor screening: A pilot study. Phys Ther Sport. 2015 May;16(2):98-106. doi: 10.1016/j.ptsp.2014.05.003. Epub 2014 Jun 10. PubMed PMID: 25168228.
No	Edouard, P.; Depiesse, F.; Serra, J-M._Throwing arm injuries in high-level athletics throwers_SCIENCE & SPORTS_25_6_318_322__10.1016/j.scispo.2010.08.004_40513_2010
No	Edouard, P.; Kerspern, A.; Pruvost, J.; Morin, J. B._Four-year injury survey in heptathlon and decathlon athletes_SCIENCE & SPORTS_27_6_345_350__10.1016/j.scispo.2012.04.002_41244_2012
No	Edouard, P.; Morel, N._Prospective surveillance of injury in athletics. A pilot study_SCIENCE & SPORTS_25_5_272_276__10.1016/j.scispo.2010.04.004_40483_2010
No	Edouard, P.; Samozino, P.; Escudier, G.; Baldini, A.; Morin, J-B_Injuries in Youth and National Combined Events Championships_INTERNATIONAL JOURNAL OF SPORTS MEDICINE_33_10_824_828__10.1055/s-0031-1301332_41183_2012
No	Edouard, Pascal; Depiesse, Frederic; Branco, Pedro; Alonso, Juan-Manuel_Analyses of Helsinki 2012 European Athletics Championships Injury and Illness Surveillance to Discuss Elite Athletes Risk Factors_CLINICAL JOURNAL OF SPORT MEDICINE_24_5_409_415__10.1097/JSM.0000000000000052_41883_2014
No	Fraser MA, Grooms DR, Guskiewicz KM, Kerr ZY. Ball-Contact Injuries in 11 National Collegiate Athletic Association Sports: The Injury Surveillance Program, 2009-2010 Through 2014-2015. J Athl Train. 2017 Jul;52(7):698-707. doi: 10.4085/1062-6050-52.3.10. Epub 2017 May 23. PubMed PMID: 28535098; PubMed Central PMCID: PMC5517126.
No	George, Elizabeth; Harris, Alex H. S.; Dragoo, Jason L.; Hunt, Kenneth J._Incidence and Risk Factors for Turf Toe Injuries in Intercollegiate Football: Data From the National Collegiate Athletic Association Injury Surveillance System_FOOT & ANKLE INTERNATIONAL_35_2_108_115__10.1177/1071100713514038_41671_2014
No	Goldberg, Andrea S.; Moroz, Leslie; Smith, Angela; Ganley, Theodore_Injury surveillance in young athletes - A clinician's guide to sports injury literature_SPORTS MEDICINE_37_3_265_278__10.2165/00007256-200737030-00005_2007_2007
No	Junge A, Dvorak J. Injury surveillance in the World Football Tournaments 1998-2012. Br J Sports Med. 2013 Aug;47(12):782-8. doi: 10.1136/bjsports-2013-092205. Epub 2013 Apr 30. PubMed PMID: 23632746; PubMed Central PMCID: PMC3717759.
No	Junge, A.; Engebretsen, L.; Alonso, J. M.; Renstroem, P.; Mountjoy, M.; Aubry, M.; Dvorak, J._Injury surveillance in multi-sport events: the International Olympic Committee approach_BRITISH JOURNAL OF SPORTS MEDICINE_42_6_413_421__10.1136/bjsm.2008.046631_39600_2008
No	Junge, Astrid; Dvorak, Jiri_Injury surveillance in the World Football Tournaments 1998-2012_BRITISH JOURNAL OF SPORTS MEDICINE_47_12_782_+__10.1136/bjsports-2013-092205_41487_2013
No	Al-Shaqsi, Sultan; Al-Kashmiri, Ammar; Al-Risi, Ahmed; Al-Mawali, Suleiman_Sports injuries and illnesses during the second Asian Beach Games_BRITISH JOURNAL OF SPORTS MEDICINE_46_11_780_787__10.1136/bjsports-2011-090852_41153_2012
No	Shields, Brenda J.; Smith, Gary A._Cheerleading-Related Injuries in the United States: A Prospective Surveillance Study_JOURNAL OF ATHLETIC TRAINING_44_6_567_577__10.4085/1062-6050-44.6.567_NOV-DEC 2009_2009
No	Simmons, Molly MacMhathan; Swedler, David I.; Kerr, Zachary Y._Injury Surveillance of Head, Neck, and Facial Injuries in Collegiate Ice Hockey Players, 2009-2010 Through 2013-2014 Academic Years_JOURNAL OF ATHLETIC TRAINING_52_8_776_784__10.4085/1062-6050-52.4.03_42948_2017
No	Yard, Ellen E.; Collins, Christy L.; Comstock, R. Dawn_A Comparison of High School Sports Injury Surveillance Data Reporting by Certified Athletic Trainers and Coaches_JOURNAL OF ATHLETIC TRAINING_44_6_645_652__10.4085/1062-6050-44.6.645_NOV-DEC 2009_2009
No	Asif, Irfan M.; Harmon, Kimberly G.; Klossner, David_Motor Vehicle Accidents: The Leading Cause of Death in Collegiate Athletes_CLINICAL JOURNAL OF SPORT MEDICINE_23_6_439_443__10.1097/JSM.0b013e31829610cc_41579_2013
No	Bere, Tone; Florenes, Tonje Wale; Nordsletten, Lars; Bahr, Roald_Sex differences in the risk of injury in World Cup alpine skiers: a 6-year cohort study_BRITISH JOURNAL OF SPORTS MEDICINE_48_1_36_+__10.1136/bjsports-2013-092206_41640_2014
No	Arliani, Gustavo Goncalves; Schmidt Lara, Paulo Henrique; Astur, Diego Costa; Pedrinelli, Andre; Pagura, Jorge Roberto; Cohen, Moises_Orthopaedics injuries in male professional football players in Brazil: a prospective comparison between two divisions_MLTJ-MUSCLES LIGAMENTS AND TENDONS JOURNAL_7_3_524_531__10.11138/mltj/2017.7.3.524_JUL-SEP 2017_2017
No	Alton, Timothy B.; Patel, Amit M.; Lee, Michael J.; Chapman, Jens R._Pediatric cervical spondylolysis and American football_SPINE JOURNAL_14_6_E1_E5__10.1016/j.spinee.2013.09.037_41791_2014
No	Kerr ZY, Roos KG, Djoko A, Dompier TP, Marshall SW. Rankings of High School Sports Injury Rates Differ Based on Time Loss Assessments. Clin J Sport Med. 2017 Nov;27(6):548-551. doi: 10.1097/JSM.0000000000000405. PubMed PMID: 27893486. 221: Chung KC, Lark ME, Cederna PS. Treating the Football Athlete: Coaches'
No	Shaw, Louise; Finch, Caroline F._Trends in Pediatric and Adolescent Anterior Cruciate Ligament Injuries in Victoria, Australia 2005-2015_INTERNATIONAL JOURNAL OF ENVIRONMENTAL RESEARCH AND PUBLIC HEALTH_14_6___599_10.3390/ijerph14060599_42887_2017
No	Lehance C, Binet J, Bury T, Croisier JL. Muscular strength, functional performances and injury risk in professional and junior elite soccer players. Scand J Med Sci Sports. 2009 Apr;19(2):243-51. doi: 10.1111/j.1600-0838.2008.00780.x. Epub 2008 Mar 31. PubMed PMID: 18384493.
No	Krajnik, Stephanie; Fogarty, Kieran J.; Yard, Ellen E.; Comstock, R. Dawn_Shoulder Injuries in US High School Baseball and Softball Athletes, 2005-2008_PEDIATRICS_125_3_497_501__10.1542/peds.2009-0961_40238_2010
No	Himmelreich, H.; Pralle, H.; Vogt, L.; Banzer, W._Mountainbike injuries in World-Cup and recreational athletes_SPORTVERLETZUNG-SPORTSCHADEN_21_4_180_184__10.1055/s-2007-963613_39417_2007
No	Hurtubise, Johanna M.; Beech, Cheryl; Macpherson, Alison_Comparing Severe Injuries by Sex and Sport in Collegiate-Level Athletes: A Descriptive Epidemiologic Study_INTERNATIONAL JOURNAL OF ATHLETIC THERAPY & TRAINING_20_4_44_50__10.1123/ijatt.2014-0090_42186_2015
No	Kuzuhara, Kenji; Shibata, Masashi; Uchida, Ryo_Injuries in Japanese Junior Soccer Players During Games and Practices_JOURNAL OF ATHLETIC TRAINING_52_12_1147_1152__10.4085/1062-6050-52.12.23_43070_2017
No	Micheo WF, Figueroa C. Comparison of the pattern of injuries in children and adult athletes. The first 10 years experience at the Olympic Training Center. Bol Asoc Med P R. 2006 Jan-Mar;98(1):7-14. PubMed PMID: 19610545.
No	Youn, James; Sallis, Robert E.; Smith, Gary; Jones, Kirk_Ocular injury rates in college sports_MEDICINE AND SCIENCE IN SPORTS AND EXERCISE_40_3_428_432__10.1249/mss.0b013e31815e7263_39508_2008
No	Arriaza, Rafael; Leyes, Manuel; Zaeimkohan, Hamid; Arriaza, Alvaro_The injury profile of Karate World Championships: new rules, less injuries_KNEE SURGERY SPORTS TRAUMATOLOGY ARTHROSCOPY_17_12_1437_1442__10.1007/s00167-009-0856-3_40148_2009
No	Approbato Selistre, Luiz Fernando; Stamato Taube, Oswaldo Luiz; Alves Ferreira, Luciano Maia; Barros, Edson Alves, Jr._Injury Incidence in Sub-21 Male Soccer Players During Regional Games of Sertaozinho-SP 2006_REVISTA BRASILEIRA DE MEDICINA DO ESPORTE_15_5_351_354__10.1590/S1517-86922009000600006_SEP-OCT 2009_2009
No	Ashack, Kurt A.; Burton, Kyle A.; Johnson, Teresa R.; Currie, Dustin W.; Comstock, R. Dawn; Dellavalle, Robert P._Skin infections among US high school athletes: A national survey_JOURNAL OF THE AMERICAN ACADEMY OF DERMATOLOGY_74_4_679_U156__10.1016/j.jaad.2015.10.042_42461_2016
No	Asperti, Andre Marangoni; Fernandes, Tiago Lazzaretti; Marinho, Igor Maia; Pedrinelli, Andre; Hernandez, Arnaldo Jose_SPORTS INJURIES AMONG AMATEUR ATHLETES AT A BRAZILIAN UNIVERSITY_ACTA ORTOPEDICA BRASILEIRA_25_2_93_98__10.1590/1413-785220172502165651_MAR-APR 2017_2017
No	Aune, Kyle T.; Powers, Joseph M._Injuries in an Extreme Conditioning Program_SPORTS HEALTH-A MULTIDISCIPLINARY APPROACH_9_1_52_58__10.1177/1941738116674895_JAN-FEB 2017_2017
No	Azodo CC, Odai CD, Osazuwa-Peters N, Obuekwe ON. A survey of orofacial injuries among basketball players. Int Dent J. 2011 Feb;61(1):43-6. doi: 10.1111/j.1875-595X.2011.00009.x. PubMed PMID: 21382033.
No	Bakken A, Targett S, Bere T, Adamuz MC, Tol JL, Whiteley R, Wilson MG, Witvrouw E, Khan KM, Bahr R. Health conditions detected in a comprehensive periodic health evaluation of 558 professional football players. Br J Sports Med. 2016 Sep;50(18):1142-50. doi: 10.1136/bjsports-2015-095829. Epub 2016 Mar 24. PubMed PMID: 27012663.
No	Beynnon, Bruce D.; Vacek, Pamela M.; Newell, Maira K.; Tourville, Timothy W.; Smith, Helen C.; Shultz, Sandra J.; Slauterbeck, James R.; Johnson, Robert J._The Effects of Level of Competition, Sport, and Sex on the Incidence of First-Time Noncontact Anterior Cruciate Ligament Injury_AMERICAN JOURNAL OF SPORTS MEDICINE_42_8_1806_1812__10.1177/0363546514540862_41852_2014
No	Calvo Gonell, Alfonso; Pina Romero, Jose Aurelio; Macia Soler, Loreto_RELATIONSHIP BETWEEN THE Y BALANCE TEST SCORES AND SOFT TISSUE INJURY INCIDENCE IN A SOCCER TEAM_INTERNATIONAL JOURNAL OF SPORTS PHYSICAL THERAPY_10_7_955_966___42339_2015
No	Cohenca, Nestor; Roges, Rafael A.; Roges, Ramon_The incidence and severity of dental trauma in intercollegiate athletes_JOURNAL OF THE AMERICAN DENTAL ASSOCIATION_138_8_1121_1126__10.14219/jada.archive.2007.0326_39295_2007
No	Destombe, C; Lejeune, L; Guillodo, Y; Roudaut, A; Jousse, S; Devauchelle, V; Saraux, A_Incidence and nature of karate injuries_JOINT BONE SPINE_73_2_182_188__10.1016/j.jbspin.2005.02.003_38777_2006
No	Dvorak, Jiri; McCrory, Paul; Kirkendall, Donald T._Head injuries in the female football player: incidence, mechanisms, risk factors and management_BRITISH JOURNAL OF SPORTS MEDICINE_41__I44_I46_i44-i46_10.1136/bjsm.2007.037960_39295_2007
No	Giroto, N.; Hespanhol Junior, L. C.; Gomes, M. R. C.; Lopes, A. D._Incidence and risk factors of injuries in Brazilian elite handball players: A prospective cohort study_SCANDINAVIAN JOURNAL OF MEDICINE & SCIENCE IN SPORTS_27_2_195_202__10.1111/sms.12636_42767_2017
No	Ito H, Tanino H, Sato T, Nishida Y, Matsuno T. Early weight-bearing after periacetabular osteotomy leads to a high incidence of postoperative pelvic fractures. BMC Musculoskelet Disord. 2014 Jul 11;15:234. doi: 10.1186/1471-2474-15-234. PubMed PMID: 25015753; PubMed Central PMCID: PMC4100493.
No	Jacobsson J, Timpka T, Kowalski J, Nilsson S, Ekberg J, Dahlström Ö, Renström PA. Injury patterns in Swedish elite athletics: annual incidence, injury types and risk factors. Br J Sports Med. 2013 Oct;47(15):941-52. doi: 10.1136/bjsports-2012-091651. Epub 2013 Mar 29. PubMed PMID: 23543425.
No	Lystad RP, Graham PL, Poulos RG. Exposure-adjusted incidence rates and severity of competition injuries in Australian amateur taekwondo athletes: a 2-year prospective study. Br J Sports Med. 2013 May;47(7):441-6. doi: 10.1136/bjsports-2012-091666. Epub 2012 Dec 14. PubMed PMID: 23242960.
No	Malisoux, Laurent; Frisch, Anne; Urhausen, Axel; Seil, Romain; Theisen, Daniel_Injury incidence in a sports school during a 3-year follow-up_KNEE SURGERY SPORTS TRAUMATOLOGY ARTHROSCOPY_21_12_2895_2900__10.1007/s00167-012-2185-1_41609_2013
No	Masuda Rangel, Gabriel Mamoru; de Farias, Joni Marcio_INCIDENCE OF INJURIES ON STREET RUNNING PRACTITIONERS IN CRICIUMA CITY, BRAZIL_REVISTA BRASILEIRA DE MEDICINA DO ESPORTE_22_6_496_500__10.1590/1517-869220162206128114_NOV-DEC 2016_2016
No	Mehrab, Mirwais; de Vos, Robert-Jan; Kraan, Gerald A.; Mathijssen, Nina M. C._Injury Incidence and Patterns Among Dutch CrossFit Athletes_ORTHOPAEDIC JOURNAL OF SPORTS MEDICINE_5_12___2325967117745260_10.1177/2325967117745263_DEC 18 2017_2017
No	Meyers, Michael C._Incidence, Mechanisms, and Severity of Match-Related Collegiate Men's Soccer Injuries on FieldTurf and Natural Grass Surfaces: A 6-Year Prospective Study_AMERICAN JOURNAL OF SPORTS MEDICINE_45_3_708_718__10.1177/0363546516671715_42795_2017
No	Meyers, Michael C._Incidence, Mechanisms, and Severity of Match-Related Collegiate Women's Soccer Injuries on FieldTurf and Natural Grass Surfaces A 5-Year Prospective Study_AMERICAN JOURNAL OF SPORTS MEDICINE_41_10_2409_2420__10.1177/0363546513498994_41548_2013
No	Nunez, Rocio Abalo; Gutierrez-Sanchez, Agueda; Santana, Mercedes Vernetta_ANALYSIS OF INCIDENCE OF INJURY IN SPANISH ELITE IN AEROBIC GYMNASTICS_REVISTA BRASILEIRA DE MEDICINA DO ESPORTE_19_5_355_358___SEP-OCT 2013_2013
No	Rejeb A, Johnson A, Vaeyens R, Horobeanu C, Farooq A, Witvrouw E. Compelling overuse injury incidence in youth multisport athletes. Eur J Sport Sci. 2017 May;17(4):495-502. doi: 10.1080/17461391.2016.1275820. Epub 2017 Jan 18. PubMed PMID: 28100124.
No	Ruschel, Caroline; de Menezes, Fabio Sprada; Haupenthal, Alessandro; Hubert, Marcel; Schutz, Gustavo Ricardo; Cerutti, Paulo Roberto; Pereira, Suzana Matheus; Roesler, Helio_Incidence of Injuries in Brazilian Sailors of Different Technical Levels_REVISTA BRASILEIRA DE MEDICINA DO ESPORTE_15_4_268_271__10.1590/S1517-86922009000500007_JUL-AUG 2009_2009
No	Schilaty, Nathan D.; Bates, Nathaniel A.; Sanders, Thomas L.; Krych, Aaron J.; Stuart, Michael J.; Hewett, Timothy E._Incidence of Second Anterior Cruciate Ligament Tears (1990-2000) and Associated Factors in a Specific Geographic Locale_AMERICAN JOURNAL OF SPORTS MEDICINE_45_7_1567_1573__10.1177/0363546517694026_42887_2017
No	Schneider S, Seither B, Tönges S, Schmitt H. Sports injuries: population based representative data on incidence, diagnosis, sequelae, and high risk groups. Br J Sports Med. 2006 Apr;40(4):334-9; discussion 339. PubMed PMID: 16556789; PubMed Central PMCID: PMC2586164.
No	Shanley, Ellen; Rauh, Mitchell J.; Michener, Lori A.; Ellenbecker, Todd S._Incidence of Injuries in High School Softball and Baseball Players_JOURNAL OF ATHLETIC TRAINING_46_6_648_654___NOV-DEC 2011_2011
No	Stanley LE, Kerr ZY, Dompier TP, Padua DA. Sex Differences in the Incidence of Anterior Cruciate Ligament, Medial Collateral Ligament, and Meniscal Injuries in Collegiate and High School Sports: 2009-2010 Through 2013-2014. Am J Sports Med. 2016 Jun;44(6):1565-72. doi: 10.1177/0363546516630927. Epub 2016 Mar 3. PubMed PMID: 26940226.
No	Timpka, T.; Risto, O.; Borg, K.; Johansson, J._Injury incidence in a men's elite bandy league: an epidemiological study of a full regular season_SCANDINAVIAN JOURNAL OF MEDICINE & SCIENCE IN SPORTS_17_6_636_640__10.1111/j.1600-0838.2006.00623.x_39417_2007
No	Du, Huihui_Investigation on Common Injury of Athletes in Volleyball in Different Position_Advances in Social Science Education and Humanities Research_71__281_284___2016_2016
No	Echegoyen, Soledad; Acuna, Eugenia; Rodriguez, Cristina_Injuries in Students of Three Different Dance Techniques_MEDICAL PROBLEMS OF PERFORMING ARTISTS_25_2_72_74___40330_2010
No	Edouard P, Pruvost J, Edouard JL, Morin JB. Causes of dropouts in decathlon. A pilot study. Phys Ther Sport. 2010 Nov;11(4):133-5. doi: 10.1016/j.ptsp.2010.07.004. Epub 2010 Sep 17. PubMed PMID: 21055707.
No	Ekberg J, Timpka T, Ramel H, Valter L. Injury rates and risk-factors associated with eventing: a total cohort study of injury events among adult Swedish eventing athletes. Int J Inj Contr Saf Promot. 2011 Dec;18(4):261-7. doi: 10.1080/17457300.2010.545129. Epub 2011 Jun 1. PubMed PMID: 21512929.
No	Engebretsen L, Steffen K, Alonso JM, Aubry M, Dvorak J, Junge A, Meeuwisse W, Mountjoy M, Renström P, Wilkinson M. Sports injuries and illnesses during the Winter Olympic Games 2010. Br J Sports Med. 2010 Sep;44(11):772-80. doi: 10.1136/bjsm.2010.076992. PubMed PMID: 20820057.
No	Fagher, K.; Lexell, J._Sports-related injuries in athletes with disabilities_SCANDINAVIAN JOURNAL OF MEDICINE & SCIENCE IN SPORTS_24_5_E320_E331__10.1111/sms.12175_41913_2014
No	Falkowski, G.; Kindermann, W.; Boening, D.; Schmitt, H.; Niess, A.; Schmidt-Trucksaess, A.; Banzer, W.; Steinacker, J. M._German Sports Medicine in 2008_DEUTSCHE ZEITSCHRIFT FUR SPORTMEDIZIN_60_12_372_382___2009_2009
No	Fanucchi GL, Stewart A, Jordaan R, Becker P. Exercise reduces the intensity and prevalence of low back pain in 12-13 year old children: a randomised trial. Aust J Physiother. 2009;55(2):97-104. PubMed PMID: 19463080.
No	Fasciglione, Daniele; Persic, Robert; Pohl, Yango; Filippi, Andreas_Dental injuries in inline skating - level of information and prevention_DENTAL TRAUMATOLOGY_23_3_143_148__10.1111/j.1600-9657.2005.00415.x_39234_2007
No	Feairheller, Deborah L.; Aichele, Kristin R.; Oakman, Joyann E.; Neal, Michael P.; Cromwell, Christina M.; Lenzo, Jessica M.; Perez, Avery N.; Bye, Naomi L.; Santaniello, Erica L.; Hill, Jessica A.; Evans, Rachel C.; Thiele, Karla A.; Chavis, Lauren N.; Getty, Allyson K.; Wisdo, Tia R.; McClelland, JoAnna M.; Sturgeon, Kathleen; Chlad, Pam_Vascular Health in American Football Players: Cardiovascu…
No	Feddermann-Demont, Nina; Junge, Astrid; Edouard, Pascal; Branco, Pedro; Alonso, Juan-Manuel_Injuries in 13 international Athletics championships between 2007-2012_BRITISH JOURNAL OF SPORTS MEDICINE_48_7_513_522__10.1136/bjsports-2013-093087_41730_2014
No	Fett, Daniela; Trompeter, Katharina; Platen, Petra_Back pain in elite sports: A cross-sectional study on 1114 athletes_PLOS ONE_12_6___e0180130_10.1371/journal.pone.0180130_JUN 29 2017_2017
No	Billecke SS, Marcovitz PA, Donnelly M, Franklin BA. Injury or activity-related pain sustained by a population of at-risk women during a 6-month exercise program. Phys Sportsmed. 2013 May;41(2):7-14. doi: 10.3810/psm.2013.05.2007. PubMed PMID: 23703512.
No	Bizzini, M; Gorelick, M; Drobny, T_Lateral meniscus repair in a professional ice hockey goaltender: A case report with a 5-year follow up_JOURNAL OF ORTHOPAEDIC & SPORTS PHYSICAL THERAPY_36_2_89_100__10.2519/jospt.2006.36.2.89_38749_2006
No	Bobian, Michael R.; Hanba, Curtis J.; Svider, Peter F.; Hojjat, Houmehr; Folbe, Adam J.; Eloy, Jean Anderson; Shkoukani, Mahdi A._Soccer-Related Facial Trauma: A Nationwide Perspective_ANNALS OF OTOLOGY RHINOLOGY AND LARYNGOLOGY_125_12_992_996__10.1177/0003489416668195_42705_2016
No	Boden, Barry P.; Boden, Matthew G.; Peter, Rebecca G.; Mueller, Fred O.; Johnson, Jan E._Catastrophic Injuries in Pole Vaulters A Prospective 9-Year Follow-up Study_AMERICAN JOURNAL OF SPORTS MEDICINE_40_7_1488_1494__10.1177/0363546512446682_41091_2012
No	Boden, Barry P.; Breit, Ilan; Beachler, Jason A.; Williams, Aaron; Mueller, Frederick O._Fatalities in High School and College Football Players_AMERICAN JOURNAL OF SPORTS MEDICINE_41_5_1108_1116__10.1177/0363546513478572_41395_2013
No	Bouillon, B.; Windhagen, H._Injuries in Athletes_CHIRURG_85_10_852_853__10.1007/s00104-014-2758-2_41913_2014
No	Brechat, Pierre-Henri; Vogel, Thomas; Berthel, Marc; Kaltenbach, Georges; Le Divenah, Aude; Segouin, Christophe; Rymer, Roland; Lonsdorfer, Jean_Analysis of fourteen French national programmes on physical activity and sports as determinants of health from 2001 to 2006_SANTE PUBLIQUE_21_1_101_118__10.3917/spub.091.0101_JAN-FEB 2009_2009
No	Briskin, Susannah M._Injuries and Medical Issues in Softball_CURRENT SPORTS MEDICINE REPORTS_11_5_265_271__10.1249/JSR.0b013e3182699489_SEP-OCT 2012_2012
No	Mautner, Ken; Blazuk, Joseph_Overuse Throwing Injuries in Skeletally Immature Athletes Diagnosis, Treatment, and Prevention_CURRENT SPORTS MEDICINE REPORTS_14_3_209_214__10.1249/JSR.0000000000000155_MAY-JUN 2015_2015
No	Maxen, Maria; Kuehl, Sebastian; Krastl, Gabriel; Filippi, Andreas_Eye injuries and orofacial traumas in floorball - a survey in Switzerland and Sweden_DENTAL TRAUMATOLOGY_27_2_95_101__10.1111/j.1600-9657.2010.00960.x_40634_2011
No	McCulloch, Patrick C.; Bach, Bernard R., Jr._Injuries in men's lacrosse_ORTHOPEDICS_30_1_29_34___39083_2007
No	Brophy, Robert H.; Stepan, Jeffrey G.; Silvers, Holly J.; Mandelbaum, Bert R._Defending Puts the Anterior Cruciate Ligament at Risk During Soccer: A Gender-Based Analysis_SPORTS HEALTH-A MULTIDISCIPLINARY APPROACH_7_3_244_249__10.1177/1941738114535184_MAY-JUN 2015_2015
No	Brophy, Robert H.; Wright, Rick W.; Powell, John W.; Matava, Matthew J._Injuries to Kickers in American Football The National Football League Experience_AMERICAN JOURNAL OF SPORTS MEDICINE_38_6_1166_1173__10.1177/0363546509357836_40330_2010
No	Browne, Gary J.; Barnett, Peter L. J._Common sports-related musculoskeletal injuries presenting to the emergency department_JOURNAL OF PAEDIATRICS AND CHILD HEALTH_52_2_231_236__10.1111/jpc.13101_42401_2016
No	Bruce, Jeremy R.; Andrews, James R._Ulnar Collateral Ligament Injuries in the Throwing Athlete_JOURNAL OF THE AMERICAN ACADEMY OF ORTHOPAEDIC SURGEONS_22_5_315_325__10.5435/JAAOS-22-05-315_41760_2014
No	Brumitt, Jason_Injury Prevention for High School Female Cross-Country Athletes_ATHLETIC THERAPY TODAY_14_4_8_12__10.1123/att.14.4.8_39995_2009
No	Bruneau, A._Trauma gravity and psychosocial pain in athlete in emergency unit_SCIENCE & SPORTS_24_5_238_245__10.1016/j.scispo.2009.01.009_40118_2009
No	Carey DL, Blanch P, Ong KL, Crossley KM, Crow J, Morris ME. Training loads and injury risk in Australian football-differing acute: chronic workload ratios influence match injury risk. Br J Sports Med. 2017 Aug;51(16):1215-1220. doi: 10.1136/bjsports-2016-096309. Epub 2016 Oct 27. PubMed PMID: 27789430; PubMed Central PMCID: PMC5537557.
No	Caswell, Shane V.; Lincoln, Andrew E.; Almquist, Jon L.; Dunn, Reginald E.; Hinton, Richard Y._Video Incident Analysis of Head Injuries in High School Girls' Lacrosse_AMERICAN JOURNAL OF SPORTS MEDICINE_40_4_756_762__10.1177/0363546512436647_41000_2012
No	Williams, Glenn N.; Jones, Morgan H.; Amendola, Annunziato_Syndesmotic ankle sprains in athletes_AMERICAN JOURNAL OF SPORTS MEDICINE_35_7_1197_1207__10.1177/0363546507302545_39264_2007
No	Wolf, Brian R.; Ebinger, Alexander E.; Lawler, Michael P.; Britton, Carla L._Injury Patterns in Division I Collegiate Swimming_AMERICAN JOURNAL OF SPORTS MEDICINE_37_10_2037_2042__10.1177/0363546509339364_40087_2009
No	Xiang J, Collins CL, Liu D, McKenzie LB, Comstock RD. Lacrosse injuries among high school boys and girls in the United States: academic years 2008-2009 through 2011-2012. Am J Sports Med. 2014 Sep;42(9):2082-8. doi: 10.1177/0363546514539914. Epub 2014 Jul 22. PubMed PMID: 25053695.
No	Yard, Ellen Elizabeth; Comstock, R. Dawn_Injuries sustained by rugby players presenting to United States emergency departments, 1978 through 2004_JOURNAL OF ATHLETIC TRAINING_41_3_325_331___JUL-SEP 2006_2006
No	Yin, Amy X.; Sugimoto, Dai; Martin, Daniel J.; Stracciolini, Andrea_Pediatric Dance Injuries: A Cross-Sectional Epidemiological Study_PM&R_8_4_348_355__10.1016/j.pmrj.2015.08.012_42461_2016
No	Covarrubias, Natalia; Bhatia, Subir; Campos, Luis F.; Nguyen, Dahn V.; Chang, Eric Y._The relationship between Taekwondo training habits and injury: a survey of a collegiate Taekwondo population_OPEN ACCESS JOURNAL OF SPORTS MEDICINE_6__121_127__10.2147/OAJSM.S80974_2015_2015
No	Crivellaro, Jackeline; Varnier Rodrigues, Renan Moritz; Wenke, Rodney; Neves, Eduardo Borba_PROFILE OF INJURIES IN PARAGLIDING PILOTS IN BRAZIL AND THEIR RISK FACTORS_REVISTA BRASILEIRA DE MEDICINA DO ESPORTE_23_4_270_273__10.1590/1517-869220172304172430_JUL-AUG 2017_2017
No	de Putter, C. E.; van Beeck, E. F.; Looman, C. W. N.; Toet, H.; Hovius, S. E. R.; Selles, R. W._Trends in Wrist Fractures in Children and Adolescents, 1997-2009_JOURNAL OF HAND SURGERY-AMERICAN VOLUME_36A_11_1810_1815__10.1016/j.jhsa.2011.08.006_40848_2011
No	Hersberger S, Krastl G, Kühl S, Filippi A. Dental injuries in water polo, a survey of players in Switzerland. Dent Traumatol. 2012 Aug;28(4):287-90. doi: 10.1111/j.1600-9657.2011.01083.x. Epub 2011 Nov 23. PubMed PMID: 22107072.
No	Kordi, Ramin; Neal, Keith; Pourfathollah, Ali Akbar; Mansournia, Mohammad Ali; Wallace, W. Angus_Risk of Hepatitis B and C Infections in Tehranian Wrestlers_JOURNAL OF ATHLETIC TRAINING_46_4_445_450___JUL-AUG 2011_2011
No	Salzman GA, Burke RV, Muller VM, Spurrier RG, Zaslow TL, Upperman JS. Assessing medical care availability for student athletes of a large urban high school district. J Pediatr Surg. 2015 Jul;50(7):1192-5. doi: 10.1016/j.jpedsurg.2014.10.058. Epub 2014 Nov 5. PubMed PMID: 25783302.
No	Li, Yan-Rong; Niu, Chen; Qian, Jia-Xin_Dissociation and Missing: Evaluation of Athletes' Disability Security System in China_2016 2ND INTERNATIONAL CONFERENCE ON MODERN EDUCATION AND SOCIAL SCIENCE (MESS 2016)___1072_1080___2016_2016
No	Nathanson, Andrew; Bird, Shark; Dao, Leland; Tam-Sing, Kelly_Competitive surfing injuries - A prospective study of surfing-related injuries among contest surfers_AMERICAN JOURNAL OF SPORTS MEDICINE_35_1_113_117__10.1177/0363546506293702_39083_2007
No	Newsham-West, R.; Button, C.; Milburn, P. D.; Muendermann, A.; Sole, G.; Schneiders, A. G.; Sullivan, S. J._Training habits and injuries of masters' level football players: A preliminary report_PHYSICAL THERAPY IN SPORT_10_2_63_66__10.1016/j.ptsp.2009.01.002_39934_2009
No	Nielsen RØ, Malisoux L, Møller M, Theisen D, Parner ET. Shedding Light on the Etiology of Sports Injuries: A Look Behind the Scenes of Time-to-Event Analyses. J Orthop Sports Phys Ther. 2016 Apr;46(4):300-11. doi: 10.2519/jospt.2016.6510. Epub 2016 Mar 8. PubMed PMID: 26954269.
No	Nogueira, Miguel; Laiginhas, Rita; Ramos, Jose; Costa, Ovidio_Injuries in Portuguese Amateur Youth Football Players: A Six Month Prospective Descriptive Study_ACTA MEDICA PORTUGUESA_30_12_840_847__10.20344/amp.8835_43070_2017
No	Noormohammadpour, Pardis; Rostami, Mohsen; Mansournia, Mohammad Ali; Farahbakhsh, Farzin; Shahi, Mohammad Hosein Pourgharib; Kordi, Ramin_Low back pain status of female university students in relation to different sport activities_EUROPEAN SPINE JOURNAL_25_4_1196_1203__10.1007/s00586-015-4034-7_42461_2016
No	Chatzimanouil, D.; Kanioglou, A.; Lazaridis, S._Injuries in female athletes of Greek national handball teams_MINERVA ORTOPEDICA E TRAUMATOLOGICA_62_5_353_359___40817_2011
No	Clement, Damien_The transtheoretical model: An exploratory look at its applicability to injury rehabilitation_JOURNAL OF SPORT REHABILITATION_17_3_269_282__10.1123/jsr.17.3.269_39661_2008
No	Clifton, Daniel R.; Koldenhoven, Rachel M.; Hertel, Jay; Onate, James A.; Dompier, Thomas P.; Kerr, Zachary Y._Epidemiological Patterns of Ankle Sprains in Youth, High School, and College Football_AMERICAN JOURNAL OF SPORTS MEDICINE_45_2_417_425__10.1177/0363546516667914_42767_2017
No	Cunha D'Assuncao, Fabio Luiz; Pereira de Melo, Angelo Brito; Salazar-Silva, Juan Ramon; Lima, Joab de Oliveira; Cardoso Fernandes, Larissa Chaves; Pereira de Melo, Nicole Freitas_Knowledge Level of Physical Educators Regarding Dental Trauma in a Brazilian Subpopulation_PESQUISA BRASILEIRA EM ODONTOPEDIATRIA E CLINICA INTEGRADA_15_1_441_449__10.4034/PBOCI.2015.151.46_2015_2015
No	Currie, Dustin W.; Fields, Sarah K.; Patterson, Michael J.; Comstock, R. Dawn_Cheerleading Injuries in United States High Schools_PEDIATRICS_137_1___e20152447_10.1542/peds.2015-2447_42370_2016
No	De Vita, M.; Panetta, V.; Prattico, F.; Foti, C._Epidemiological study on artistic gymnastics injuries_MEDICINA DELLO SPORT_68_3_487_495___42248_2015
No	do Nascimento, Nivan Almeida; de Melo e Silva, Bruno Gilberto_Analysis of the epidemiological profile of sports injuries in professional football athletes_REVISTA BRASILEIRA DE FUTSAL E FUTEBOL_9_34_282_289___SEP-DEC 2017_2017
No	Frontera, Renata Reis; Zanin, Luciane; Bovi Ambrosano, Glaucia Maria; Florio, Flavia Martao_Orofacial trauma in Brazilian basketball players and level of information concerning trauma and mouthguards_DENTAL TRAUMATOLOGY_27_3_208_216__10.1111/j.1600-9657.2009.00781.x_40695_2011
No	Fu TS, Jing R, Fu WW, Cusimano MD. Epidemiological Trends of Traumatic Brain Injury Identified in the Emergency Department in a Publicly-Insured Population, 2002-2010. PLoS One. 2016 Jan 13;11(1):e0145469. doi: 10.1371/journal.pone.0145469. eCollection 2016. PubMed PMID: 26760779; PubMed Central PMCID: PMC4720113.
No	Gamage PJ, Fortington LV, Finch CF. Perceived Injury Risk among Junior Cricketers: A Cross Sectional Survey. Int J Environ Res Public Health. 2017 Aug 22;14(8). pii: E946. doi: 10.3390/ijerph14080946. PubMed PMID: 28829390; PubMed Central PMCID: PMC5580648.
No	Kim KS, Park KJ, Lee J, Kang BY. Injuries in national Olympic level judo athletes: an epidemiological study. Br J Sports Med. 2015 Sep;49(17):1144-50. doi: 10.1136/bjsports-2014-094365. Epub 2015 Jul 27. PubMed PMID: 26216871.
No	Kim, Keun-Suh; Park, Ki Jun; Lee, Jaekoo; Kang, Byung Yong_Injuries in national Olympic level judo athletes: an epidemiological study_BRITISH JOURNAL OF SPORTS MEDICINE_49_17_1144_1150__10.1136/bjsports-2014-094365_42248_2015
No	Longo, Umile Giuseppe; Ciuffreda, Mauro; Locher, Joel; Maffulli, Nicola; Denaro, Vincenzo_Apophyseal injuries in children's and youth sports_BRITISH MEDICAL BULLETIN_120_1_139_159__10.1093/bmb/ldw041_42705_2016
No	Mountjoy, Margo; Junge, Astrid; Benjamen, Sarah; Boyd, Kevin; Diop, Mohamed; Gerrard, David; van den Hoogenband, Cees-Rein; Marks, Saul; Martinez-Ruiz, Enrique; Miller, Jim; Nanousis, Kyriakos; Shahpar, Farhad Moradi; Veloso, Jose; van Mechelen, William; Verhagen, Evert_Competing with injuries: injuries prior to and during the 15th FINA World Championships 2013 (aquatics)_BRITISH JOURNAL OF SPORT…
No	Park, Ki Jun; Byung, Song Brian_Injuries in elite Korean fencers: an epidemiological study_BRITISH JOURNAL OF SPORTS MEDICINE_51_4_220_225__10.1136/bjsports-2016-096754_42767_2017
No	Prien A, Mountjoy M, Miller J, Boyd K, van den Hoogenband C, Gerrard D, Cherif MY, Lu Y, Nanousis K, Ortiz Liscano EI, Shahpar FM, Junge A. Injury and illness in aquatic sport: how high is the risk? A comparison of results from three FINA World Championships. Br J Sports Med. 2017 Feb;51(4):277-282. doi: 10.1136/bjsports-2016-096075. Epub 2016 Jun 16. PubMed PMID: 27313172.
No	Prieto Andreu, Joel Manuel_Sport and personal variables in the occurrence of sports injuries. Differences between individual and team sports_RETOS-NUEVAS TENDENCIAS EN EDUCACION FISICA DEPORTE Y RECREACION__28_21_25___2015_2015
No	Prieto-Andreu, Joel_ASSOCIATION OF SPORT AND PERSONAL VARIABLES IN THE OCCURRENCE OF SPORTS INJURIES_AGORA PARA LA EDUCACION FISICA Y EL DEPORTE_18_2_184_198___MAY-AUG 2016_2016
No	Pujals, Constanza; Rubio, Victor J.; Oliva Marquez, Maria; Sanchez, Ivan; Ruiz-Barquin, Roberto_Comparative sport injury epidemiological study on a Spanish sample of 25 different sports_REVISTA DE PSICOLOGIA DEL DEPORTE_25_2_271_279___2016_2016
No	Queiroz, Nelcimar Souza; Vigario, Patricia dos Santos; Felicio, Lilian Ramiro; Meira Mainenti, Miriam Raquel_INJURIES IN AMATEUR TENNIS PLAYERS IN RIO DE JANEIRO_REVISTA BRASILEIRA DE MEDICINA DO ESPORTE_20_4_304_308__10.1590/1517-86922014200402063_JUL-AUG 2014_2014
No	Smith, Katherine C.; Girasek, Deborah C.; Baker, Susan P.; Manganello, Jennifer A.; Bowman, Stephen M.; Samuels, Alicia; Gielen, Andrea C._'It was a freak accident': an analysis of the labelling of injury events in the US press_INJURY PREVENTION_18_1_38_43__10.1136/ip.2011.031609_40940_2012
No	Souza, M.; Monteiro, H.; Del Vecchio, F.; Goncalves, A._Referring to judo's sports injuries in Sao Paulo State Championship_SCIENCE & SPORTS_21_5_280_284__10.1016/j.scispo.2006.06.002_38991_2006
No	Sprey, Jan W. C.; Ferreira, Thiago; de Lima, Marcos V.; Duarte, Aires, Jr.; Jorge, Pedro B.; Santili, Claudio_An Epidemiological Profile of CrossFit Athletes in Brazil_ORTHOPAEDIC JOURNAL OF SPORTS MEDICINE_4_8___UNSP 2325967116663706_10.1177/2325967116663706_42583_2016
No	Steffen, Kathrin; Engebretsen, Lars_More data needed on injury risk among young elite athletes_BRITISH JOURNAL OF SPORTS MEDICINE_44_7_485_489__10.1136/bjsm.2010.073833_40330_2010
No	Steffen, Kathrin; Moseid, Christine Holm; Engebretsen, Lars; Soberg, Pia K.; Amundsen, Olav; Holm, Kristian; Moger, Thomas; Soligard, Torbjorn_Sports injuries and illnesses in the Lillehammer 2016 Youth Olympic Winter Games_BRITISH JOURNAL OF SPORTS MEDICINE_51_1_29_+__10.1136/bjsports-2016-096977_42736_2017
No	Stracciolini, Andrea; Casciano, Rebecca; Friedman, Hilary Levey; Meehan, William P., III; Micheli, Lyle J._A Closer Look at Overuse Injuries in the Pediatric Athlete_CLINICAL JOURNAL OF SPORT MEDICINE_25_1_30_35__10.1097/JSM.0000000000000105_42005_2015
No	Stracciolini, Andrea; Casciano, Rebecca; Friedman, Hilary Levey; Stein, Cynthia J.; Meehan, William P.; Micheli, Lyle J._Pediatric Sports Injuries A Comparison of Males Versus Females_AMERICAN JOURNAL OF SPORTS MEDICINE_42_4_965_972__10.1177/0363546514522393_41730_2014
No	Stracciolini, Andrea; Yen, Yi-Meng; d'Hemecourt, Pierre A.; Lewis, Cara L.; Sugimoto, Dai_Sex and growth effect on pediatric hip injuries presenting to sports medicine clinic_JOURNAL OF PEDIATRIC ORTHOPAEDICS-PART B_25_4_315_321__10.1097/BPB.0000000000000315_42552_2016
No	Takahashi, Saeko; Okuwaki, Toru_Epidemiological survey of anterior cruciate ligament injury in Japanese junior high school and high school athletes: cross-sectional study_RESEARCH IN SPORTS MEDICINE_25_3_266_276__10.1080/15438627.2017.1314290_2017_2017
No	Timpka T, Jacobsson J, Bargoria V, Périard JD, Racinais S, Ronsen O, Halje K, Andersson C, Dahlström Ö, Spreco A, Edouard P, Alonso JM. Preparticipation predictors for championship injury and illness: cohort study at the Beijing 2015 International Association of Athletics Federations World Championships. Br J Sports Med. 2017 Feb;51(4):271-276. doi: 10.1136/bjsports-2016-096580. Epub 2016 Nov 8. …
No	Tuominen M, Stuart MJ, Aubry M, Kannus P, Parkkari J. Injuries in world junior ice hockey championships between 2006 and 2015. Br J Sports Med. 2017 Jan;51(1):36-43. doi: 10.1136/bjsports-2016-095992. Epub 2016 Jun 8. PubMed PMID: 27281776.
No	Wertman, Gary; Gaston, R. Glenn; Heisel, William_Upper Extremity Injuries in NASCAR Drivers and Pit Crew: An Epidemiological Study_ORTHOPAEDIC JOURNAL OF SPORTS MEDICINE_4_2___2325967116629420_10.1177/2325967116629427_42401_2016
No	dos Santos, G.; Pastre, C. Marcelo; do Amaral, S. Lia; Monteiro, H. Luiz_Adventure race's injuries_SCIENCE & SPORTS_24_1_15_20__10.1016/j.scispo.2008.04.005_39845_2009
No	Drezner, Jonathan A.; Chun, Jordan S. D. Y.; Harmon, Kimbery G.; Derminer, Linette_Survival trends in the United States following exercise-related sudden cardiac arrest in the youth: 2000-2006_HEART RHYTHM_5_6_794_799__10.1016/j.hrthm.2008.03.001_39600_2008
No	Drezner, Jonathan A.; Toresdahl, Brett G.; Rao, Ashwin L.; Huszti, Ella; Harmon, Kimberly G._Outcomes from sudden cardiac arrest in US high schools: a 2-year prospective study from the National Registry for AED Use in Sports_BRITISH JOURNAL OF SPORTS MEDICINE_47_18_1179_+__10.1136/bjsports-2013-092786_41609_2013
No	Gardner EC. Head, Face, and Eye Injuries in Collegiate Women's Field Hockey. Am J Sports Med. 2015 Aug;43(8):2027-34. doi: 10.1177/0363546515588175. Epub 2015 Jun 19. PubMed PMID: 26093006.
No	Huberty JL, Ransdell LB, Sidman C, Flohr JA, Shultz B, Grosshans O, Durrant L. Explaining long-term exercise adherence in women who complete a structured exercise program. Res Q Exerc Sport. 2008 Sep;79(3):374-84. PubMed PMID: 18816949.
No	Hureibi, K. A.; McLatchie, G. R._Head Injury_SCOTTISH MEDICAL JOURNAL_55_2_12_15__10.1258/rsmsmj.55.2.12_40299_2010
No	Huxley, Dianne J.; O'Connor, Donna; Healey, Peter A._An examination of the training profiles and injuries in elite youth track and field athletes_EUROPEAN JOURNAL OF SPORT SCIENCE_14_2_185_192__10.1080/17461391.2013.809153_FEB 17 2014_2014
No	Iacovelli, Jaclyn Nicole; Yang, Jingzhen; Thomas, Geb; Wu, Hongqian; Schiltz, Trisha; Foster, Danny T._The effect of field condition and shoe type on lower extremity injuries in American Football_BRITISH JOURNAL OF SPORTS MEDICINE_47_12_789_+__10.1136/bjsports-2012-092113_41487_2013
No	Jancosko, Jason J.; Kazanjian, Jack E._Shoulder Injuries in the Throwing Athlete_PHYSICIAN AND SPORTSMEDICINE_40_1_84_90__10.3810/psm.2012.02.1954_40940_2012
No	Johnson, Bernadette K.; Brou, Lina; Fields, Sarah K.; Erkenbeck, Alexandria N.; Comstock, R. Dawn_Hand and Wrist Injuries Among US High School Athletes: 2005/06-2015/16_PEDIATRICS_140_6___e20171255_10.1542/peds.2017-1255_43070_2017
No	Jones, GL_Upper extremity stress fractures_CLINICS IN SPORTS MEDICINE_25_1_159_+__10.1016/j.csm.205.08.008_38718_2006
No	Joseph, Allan M.; Collins, Christy L.; Henke, Natalie M.; Yard, Ellen E.; Fields, Sarah K.; Comstock, R. Dawn_A Multisport Epidemiologic Comparison of Anterior Cruciate Ligament Injuries in High School Athletics_JOURNAL OF ATHLETIC TRAINING_48_6_810_817__10.4085/1062-6050-48.6.03_NOV-DEC 2013_2013
No	Joy, Elizabeth A.; Van Hala, Sonia; Cooper, Leslie_Health-Related Concerns of the Female Athlete: A Lifespan Approach_AMERICAN FAMILY PHYSICIAN_79_6_489_495___MAR 15 2009_2009
No	Junge A, Engebretsen L, Mountjoy ML, Alonso JM, Renström PA, Aubry MJ, Dvorak J. Sports injuries during the Summer Olympic Games 2008. Am J Sports Med. 2009 Nov;37(11):2165-72. doi: 10.1177/0363546509339357. Epub 2009 Sep 25. PubMed PMID: 19783812.
No	Kabak, Banu; Karanfilci, Muharrem; Ersoz, Taner; Kabak, Mehmet_Analysis of sports injuries related with shooting_JOURNAL OF SPORTS MEDICINE AND PHYSICAL FITNESS_56_6_737_743___42522_2016
No	Kaeding, Christopher C.; Borchers, James; Oman, Janine; Pedroza, Angela_Medical Expenditures in Division I Collegiate Athletics: An Analysis by Sport and Gender_PHYSICIAN AND SPORTSMEDICINE_42_3_71_77__10.3810/psm.2014.09.2078_41883_2014
No	Kaiser-Nielsen, L. V.; Tischer, S. G.; Prescott, E. B.; Rasmusen, H. K._Symptoms, diagnoses, and sporting consequences among athletes referred to a Danish sports cardiology clinic_SCANDINAVIAN JOURNAL OF MEDICINE & SCIENCE IN SPORTS_27_1_115_123__10.1111/sms.12624_42736_2017
No	Kari, Tuomas; Karhulahti, Veli-Matti_Do E-Athletes Move? A Study on Training and Physical Exercise in Elite E-Sports_INTERNATIONAL JOURNAL OF GAMING AND COMPUTER-MEDIATED SIMULATIONS_8_4_53_66__10.4018/IJGCMS.2016100104_OCT-DEC 2016_2016
No	Kazemi, Mohsen_Relationships between injury and success in elite Taekwondo athletes_JOURNAL OF SPORTS SCIENCES_30_3_277_283__10.1080/02640414.2011.635312_2012_2012
No	Kennedy, John G.; Hodgkins, Christopher W.; Sculco, Peter; Carter, Timothy; Robinson, Samuel P._Sports injuries of the foot and ankle in the adolescent athlete_INTERNATIONAL SPORTMED JOURNAL_7_2_85_97___2006_2006
No	Kerr ZY, Collins CL, Pommering TL, Fields SK, Comstock RD. Dislocation/separation injuries among US high school athletes in 9 selected sports: 2005-2009. Clin J Sport Med. 2011 Mar;21(2):101-8. doi: 10.1097/JSM.0b013e31820bd1b6. PubMed PMID: 21358499.
No	Kerr, Zachary Y.; Dalton, Sara L.; Roos, Karen G.; Djoko, Aristarque; Phelps, Jennifer; Dompier, Thomas P._Comparison of Indiana High School Football Injury Rates by Inclusion of the USA Football "Heads Up Football" Player Safety Coach_ORTHOPAEDIC JOURNAL OF SPORTS MEDICINE_4_5____10.1177/2325967116648441_42491_2016
No	Ketterl, R._Recreational or professional participants in Nordic skiing. Differences in injury patterns and severity of injuries_UNFALLCHIRURG_117_1_33_40__10.1007/s00113-013-2466-2_41640_2014
No	Gmel, Gerhard; Kuendig, Herve; Daeppen, Jean-Bernard_Sport and alcohol: An emergency department study in Switzerland_EUROPEAN JOURNAL OF SPORT SCIENCE_9_1_11_22_PII 908205515_10.1080/17461390802579111_2009_2009
No	Goh VH, Hart WG. Aging and bone health in Singaporean Chinese pre-menopausal and postmenopausal women. Maturitas. 2016 Jul;89:16-21. doi: 10.1016/j.maturitas.2016.04.004. Epub 2016 Apr 7. PubMed PMID: 27180155. 443: Haghravan S, Keshavarz SA, Mazaheri R, Alizadeh Z, Mansournia MA. Effect of
No	Gosling CM, Forbes AB, Gabbe BJ. Health professionals' perceptions of musculoskeletal injury and injury risk factors in Australian triathletes: a factor analysis. Phys Ther Sport. 2013 Nov;14(4):207-12. doi: 10.1016/j.ptsp.2012.09.004. Epub 2012 Nov 22. PubMed PMID: 23177357.
No	Grabau, D. E.; Vitzthum, K.; Mache, S.; Groneberg, D. A.; Quarcoo, D._Cruciate Ligament Injuries under Gender Aspects_SPORTVERLETZUNG-SPORTSCHADEN_25_4_235_240__10.1055/s-0031-1281708_40878_2011
No	Greiwe, R. Michael; Saifi, Comron; Ahmad, Christopher S._Pediatric Sports Elbow Injuries_CLINICS IN SPORTS MEDICINE_29_4_677_+__10.1016/j.csm.2010.06.010_40452_2010
No	Ramirez, M; Schaffer, KB; Shen, HK; Kashani, S; Kraus, JF_Injuries to high school football athletes in California_AMERICAN JOURNAL OF SPORTS MEDICINE_34_7_1147_1158__10.1177/0363546505284385_38899_2006
No	Ramirez, Marizen; Yang, Jingzhen; Bourque, Linda; Javien, John; Kashani, Saman; Limbos, Mary Ann; Peek-Asa, Corinne_Sports Injuries to High School Athletes With Disabilities_PEDIATRICS_123_2_690_696__10.1542/peds.2008-0603_39845_2009
No	Wanke, E. M.; Fischer, T.; Pieper, H. G.; Groneberg, D. A._Dance Sport: Injury Profile in Latin American Formation Dancing_SPORTVERLETZUNG-SPORTSCHADEN_28_3_132_138__10.1055/s-0034-1384851_41883_2014
No	Waterman, Jason J.; Kapur, Rahul_Upper Gastrointestinal Issues in Athletes_CURRENT SPORTS MEDICINE REPORTS_11_2_99_104__10.1249/JSR.0b013e318249c311_MAR-APR 2012_2012
No	Wijdicks, Coen A.; Rosenbach, Brandon S.; Flanagan, Troy R.; Bower, Gillian E.; Newman, Kelly E.; Clanton, Thomas O.; Engebretsen, Lars; LaPrade, Robert F.; Hackett, Tom R._Injuries in elite and recreational snowboarders_BRITISH JOURNAL OF SPORTS MEDICINE_48_1_11_+__10.1136/bjsports-2013-093019_41640_2014
No	Lillo-Navarro C, Medina-Mirapeix F, Escolar-Reina P, Montilla-Herrador J, Gomez-Arnaldos F, Oliveira-Sousa SL. Parents of children with physical disabilities perceive that characteristics of home exercise programs and physiotherapists' teaching styles influence adherence: a qualitative study. J Physiother. 2015 Apr;61(2):81-6. doi: 10.1016/j.jphys.2015.02.014. Epub 2015 Mar
No	Lystad, Reidar P._Injuries to Professional and Amateur Kickboxing Contestants A 15-Year Retrospective Cohort Study_ORTHOPAEDIC JOURNAL OF SPORTS MEDICINE_3_11___2325967115612410_10.1177/2325967115612416_42309_2015
No	Ma, Wenli_Basketball players' experience of dental injury and awareness about mouthguard in China_DENTAL TRAUMATOLOGY_24_4_430_434__10.1111/j.1600-9657.2008.00586.x_39661_2008
No	MacKnight, John M._Osteopenia and Osteoporosis in Female Athletes_CLINICS IN SPORTS MEDICINE_36_4_687_+__10.1016/j.csm.2017.05.006_43009_2017
No	Major DH, Steenstrup SE, Bere T, Bahr R, Nordsletten L. Injury rate and injury pattern among elite World Cup snowboarders: a 6-year cohort study. Br J Sports Med. 2014 Jan;48(1):18-22. doi: 10.1136/bjsports-2013-092573. Epub 2013 Oct 4. PubMed PMID: 24096896.
No	Malisoux L, Frisch A, Urhausen A, Seil R, Theisen D. Monitoring of sport participation and injury risk in young athletes. J Sci Med Sport. 2013 Nov;16(6):504-8. doi: 10.1016/j.jsams.2013.01.008. Epub 2013 Mar 6. PubMed PMID: 23481535.
No	Maron, Barry J.; Doerer, Joseph J.; Haas, Tammy S.; Tierney, David M.; Mueller, Frederick O._Sudden Deaths in Young Competitive Athletes Analysis of 1866 Deaths in the United States, 1980-2006_CIRCULATION_119_8_1085_1092__10.1161/CIRCULATIONAHA.108.804617_MAR 3 2009_2009
No	Marquardt, Robert J.; Buletko, Andrew Blake; Russman, Andrew Neil_Neurologic Injuries in Noncontact Sports_NEUROLOGIC CLINICS_35_3_573_+__10.1016/j.ncl.2017.03.004_42948_2017
No	McGuine TA, Post EG, Hetzel SJ, Brooks MA, Trigsted S, Bell DR. A Prospective Study on the Effect of Sport Specialization on Lower Extremity Injury Rates in High School Athletes. Am J Sports Med. 2017 Oct;45(12):2706-2712. doi: 10.1177/0363546517710213. Epub 2017 Jul 23. PubMed PMID: 28735552. 36: Del Bel MJ, Fairfax AK, Jones ML, Steele K, Landry SC. Effect of limb
No	Tenforde, Adam S.; Sayres, Lauren C.; McCurdy, Mary Liz; Sainani, Kristin L.; Fredericson, Michael_Identifying Sex-Specific Risk Factors for Stress Fractures in Adolescent Runners_MEDICINE AND SCIENCE IN SPORTS AND EXERCISE_45_10_1843_1851__10.1249/MSS.0b013e3182963d75_41548_2013
No	Timpka, Toomas; Jacobsson, Jenny; Bickenbach, Jerome; Finch, Caroline F.; Ekberg, Joakim; Nordenfelt, Lennart_What is a Sports Injury?_SPORTS MEDICINE_44_4_423_428__10.1007/s40279-014-0143-4_41730_2014
No	Tiwari, Vidhatri; Saxena, Vrinda; Tiwari, Utkarsh; Singh, Aishwarya; Jain, Manish; Goud, Siddana_Dental trauma and mouthguard awareness and use among contact and noncontact athletes in central India_JOURNAL OF ORAL SCIENCE_56_4_239_243__10.2334/josnusd.56.239_41974_2014
No	Tlougan, Brook E.; Mancini, Anthony J.; Mandell, Jenny A.; Cohen, David E.; Sanchez, Miguel R._Skin Conditions in Figure Skaters, Ice-Hockey Players and Speed Skaters Part I - Mechanical Dermatoses_SPORTS MEDICINE_41_9_709_719__10.2165/11590540-000000000-00000_2011_2011
No	Toennis, T.; Tack, C.; Kuck, K. -H._Sudden cardiac death in athletes and its prevention_HERZ_40_3_379_385__10.1007/s00059-015-4225-3_42125_2015
No	van Wilgen, C. P.; Verhagen, E. A. L. M._A qualitative study on overuse injuries: The beliefs of athletes and coaches_JOURNAL OF SCIENCE AND MEDICINE IN SPORT_15_2_116_121__10.1016/j.jsams.2011.11.253_40969_2012
No	Vanderlei, Franciele M.; Vanderlei, Luiz C. M.; Bastos, Fabio N.; Netto Junior, Jayme; Pastre, Carlos M._Characteristics and associated factors with sports injuries among children and adolescents_BRAZILIAN JOURNAL OF PHYSICAL THERAPY_18_6_530_537__10.1590/bjpt-rbf.2014.0059_NOV-DEC 2014_2014
No	Vauhnik, Renata; Morrissey, Matthew C.; Rutherford, Olga M.; Turk, Zmago; Pilih, Iztok A.; Perme, Maja Pohar_Rate and Risk of Anterior Cruciate Ligament Injury Among Sportswomen in Slovenia_JOURNAL OF ATHLETIC TRAINING_46_1_92_98__10.4085/1062-6050-46.1.92_JAN-FEB 2011_2011
No	Vernillo G, Savoldelli A, La Torre A, Skafidas S, Bortolan L, Schena F. Injury and Illness Rates During Ultratrail Running. Int J Sports Med. 2016 Jun;37(7):565-9. doi: 10.1055/s-0035-1569347. Epub 2016 Apr 26. PubMed PMID: 27116340.
No	Vormittag, Kara; Calonje, Ronald; Briner, William W._Foot and Ankle Injuries in the Barefoot Sports_CURRENT SPORTS MEDICINE REPORTS_8_5_262_266__10.1249/JSR.0b013e3181b9e3be_SEP-OCT 2009_2009
No	Wang, Victor C.; Mayer, Frank; Wippert, Pia M._Injury risk factor analysis of elite athletes in training environment: a comparative survey between Germany and Taiwan_GAZZETTA MEDICA ITALIANA ARCHIVIO PER LE SCIENZE MEDICHE_175_12_542_550___42705_2016
No	Ruedl, G.; Schnitzer, M.; Kirschner, W.; Spiegel, R.; Platzgummer, H.; Kopp, M.; Burtscher, M.; Pocecco, E._Sports injuries and illnesses during the 2015 Winter European Youth Olympic Festival_BRITISH JOURNAL OF SPORTS MEDICINE_50_10_631_636__10.1136/bjsports-2015-095665_42491_2016
No	Runer, Armin; Lampl, Kathrin; Neunhaeuserer, Daniel; Runer, Florian; Frick, Nora; Seitlinger, Gerd; Resch, Herbert; Moroder, Philipp_A 1-Year Prospective Analysis of Ice Climbing Injuries_CLINICAL JOURNAL OF SPORT MEDICINE_27_2_161_167__10.1097/JSM.0000000000000326_42795_2017
No	Saw, Anna E.; Main, Luana C.; Gastin, Paul B._Monitoring athletes through self-report: Factors influencing implementation_JOURNAL OF SPORTS SCIENCE AND MEDICINE_14_1_137_146___42064_2015
No	Schildknecht, Stefan; Krastl, Gabriel; Kuehl, Sebastian; Filippi, Andreas_Dental injury and its prevention in Swiss rugby_DENTAL TRAUMATOLOGY_28_6_465_469__10.1111/j.1600-9657.2012.01115.x_41244_2012
No	Semsarian, Christopher; Sweeting, Joanna; Ackerman, Michael J._Sudden cardiac death in athletes_BRITISH JOURNAL OF SPORTS MEDICINE_49_15_1017_1023__10.1136/bjsports-2015-h1218rep_42217_2015
No	Seto CK, Statuta SM, Solari IL. Pediatric running injuries. Clin Sports Med. 2010 Jul;29(3):499-511. doi: 10.1016/j.csm.2010.03.005. PubMed PMID: 20610035.
No	Shafizadeh, S.; Schneider, M. M.; Bouillon, B._Injuries of the anterior cruciate ligament in athletes_CHIRURG_85_10_888_894__10.1007/s00104-014-2773-3_41913_2014
No	Shanmugam, Chezhiyan; Maffulli, Nicola_Sports injuries in children_BRITISH MEDICAL BULLETIN_86_1_33_57__10.1093/bmb/ldn001_2008_2008
No	Siegert, P.; Ernstbrunner, L.; Runer, A.; Neunhaeuserer, D.; Resch, H.; Moroder, P._Injuries in Freestyle Motocross (FMX): A Retrospective Study_SPORTVERLETZUNG-SPORTSCHADEN_30_2_106_110__10.1055/s-0041-106946_42522_2016
No	Siewe, J.; Rudat, J.; Zarghooni, K.; Sobottke, R.; Eysel, P.; Herren, C.; Knoell, P.; Illgner, U.; Michael, J._Injuries in Competitive Boxing. A Prospective Study_INTERNATIONAL JOURNAL OF SPORTS MEDICINE_36_3_249_253__10.1055/s-0034-1387764_42064_2015
No	Sinclair, Amanda J.; Smidt, Chad_Analysis of 10 Years of Injury in High School Rodeo_CLINICAL JOURNAL OF SPORT MEDICINE_19_5_383_387__10.1097/JSM.0b013e3181b625e4_40057_2009
No	Stein, Cynthia J.; Micheli, Lyle J._Overuse Injuries in Youth Sports_PHYSICIAN AND SPORTSMEDICINE_38_2_102_108__10.3810/psm.2010.06.1787_40330_2010
No	Stoev I, Powers AK, Puglisi JA, Munro R, Leonard JR. Sacroiliac joint pain in the pediatric population. J Neurosurg Pediatr. 2012 Jun;9(6):602-7. doi: 10.3171/2012.2.PEDS11220. PubMed PMID: 22656249.
No	Stoev, Ivan; Powers, Alexander K.; Puglisi, Joan A.; Munro, Rebecca; Leonard, Jeffrey R._Sacroiliac joint pain in the pediatric population_JOURNAL OF NEUROSURGERY-PEDIATRICS_9_6_602_607__10.3171/2012.2.PEDS11220_41061_2012
No	Stracciolini A, Casciano R, Levey Friedman H, Stein CJ, Meehan WP 3rd, Micheli LJ. Pediatric sports injuries: a comparison of males versus females. Am J Sports Med. 2014 Apr;42(4):965-72. doi: 10.1177/0363546514522393. Epub 2014 Feb 24. PubMed PMID: 24567251.
No	Stubbe, Janine H.; van Beijsterveldt, Anne-Marie M. C.; van der Knaap, Sissi; Stege, Jasper; Verhagen, Evert A.; van Mechelen, Willem; Backx, Frank J. G._Injuries in Professional Male Soccer Players in the Netherlands: A Prospective Cohort Study_JOURNAL OF ATHLETIC TRAINING_50_2_211_216__10.4085/1062-6050-49.3.64_42036_2015
No	Sucato DJ, Micheli LJ, Estes AR, Tolo VT. Spine problems in young athletes. Instr Course Lect. 2012;61:499-511. PubMed PMID: 22301257.
No	Swenson DM, Yard EE, Fields SK, Comstock RD. Patterns of recurrent injuries among US high school athletes, 2005-2008. Am J Sports Med. 2009 Aug;37(8):1586-93. doi: 10.1177/0363546509332500. Epub 2009 Apr 16. PubMed PMID: 19372270.
No	Tate, Angela; Turner, Gregory N.; Knab, Sarah E.; Jorgensen, Colbie; Strittmatter, Andrew; Michener, Lori A._Risk Factors Associated With Shoulder Pain and Disability Across the Lifespan of Competitive Swimmers_JOURNAL OF ATHLETIC TRAINING_47_2_149_158___MAR-APR 2012_2012
No	Halloran, Laurel_Wrestling injuries_ORTHOPAEDIC NURSING_27_3_189_192__10.1097/01.NOR.0000320548.20611.16_MAY-JUN 2008_2008
No	Hanstad, Dag Vidar; Ronsen, Ola; Andersen, Svein S.; Steffen, Kathrin; Engebretsen, Lars_Fit for the fight? Illnesses in the Norwegian team in the Vancouver Olympic Games_BRITISH JOURNAL OF SPORTS MEDICINE_45_7_571_575__10.1136/bjsm.2010.081364_40695_2011
No	Hardy, Isabelle; McFaull, Steven R.; Beaudin, Marianne; St-Vil, Dickens; Rousseau, Elizabeth_Cheerleading injuries in children: What can be learned?_PAEDIATRICS & CHILD HEALTH_22_3_130_133__10.1093/pch/pxx048_JUN 1 2017_2017
No	Hatzimanouil, Dimitrios; Papasoulis, Efthymios; Terzidis, Ioannis; Kanioglou, Angelos; Mavropoulou, Angeliki; Natsis, Kostas_Injuries in elite athletes of beach handball_JOURNAL OF HUMAN SPORT AND EXERCISE_12_3_689_697__10.14198/jhse.2017.123.13_2017_2017
No	Hendrickson, C. Daniel; Hill, Kimberley; Carpenter, James E._Injuries to the head and face in women's collegiate field hockey_CLINICAL JOURNAL OF SPORT MEDICINE_18_5_399_402__10.1097/JSM.0b013e318188b89d_39692_2008
No	Hersberger, Silvan; Krastl, Gabriel; Kuehl, Sebastian; Filippi, Andreas_Dental injuries in water polo, a survey of players in Switzerland_DENTAL TRAUMATOLOGY_28_4_287_290__10.1111/j.1600-9657.2011.01083.x_41122_2012
No	Hickey J, Shield AJ, Williams MD, Opar DA. The financial cost of hamstring strain injuries in the Australian Football League. Br J Sports Med. 2014 Apr;48(8):729-30. doi: 10.1136/bjsports-2013-092884. Epub 2013 Oct 11. PubMed PMID: 24124035.
No	Knobloch, K.; Vogt, P. M._Nordic pole walking injuries - Nordic walking thumb as novel injury entity_SPORTVERLETZUNG-SPORTSCHADEN_20_3_137_142__10.1055/s-2006-926995_38961_2006
No	Knowles SB, Marshall SW, Miller T, Spicer R, Bowling JM, Loomis D, Millikan RW, Yang J, Mueller FO. Cost of injuries from a prospective cohort study of North Carolina high school athletes. Inj Prev. 2007 Dec;13(6):416-21. PubMed PMID: 18056320; PubMed Central PMCID: PMC2598289.
No	Knowles, S. B._Is there an injury epidemic in girls' sports?_BRITISH JOURNAL OF SPORTS MEDICINE_44_1_38_44__10.1136/bjsm.2009.065763_40179_2010
No	Risgaard, Bjarke; Winkel, Bo Gregers; Jabbari, Reza; Glinge, Charlotte; Ingemann-Hansen, Ole; Thomsen, Jorgen Lange; Ottesen, Gyda Lolk; Haunso, Stig; Holst, Anders Gaarsdal; Tfelt-Hansen, Jacob_Sports-related sudden cardiac death in a competitive and a noncompetitive athlete population aged 12 to 49 years: Data from an unselected nationwide study in Denmark_HEART RHYTHM_11_10_1673_1681__10.1016/…
No	Ristolainen, Leena; Heinonen, Ari; Waller, Benjamin; Kujala, Urho M.; Kettunen, Jyrki A._Gender differences in sport injury risk and types of injuries: a retrospective twelve-month study on cross-country skiers, swimmers, long-distance runners and soccer players_JOURNAL OF SPORTS SCIENCE AND MEDICINE_8_3_443_451___40057_2009
No	Roberts KJ, Nelson NG, McKenzie L. Dance-related injuries in children and adolescents treated in US emergency departments in 1991-2007. J Phys Act Health. 2013 Feb;10(2):143-50. Epub 2012 Jun 13. PubMed PMID: 22820836.
No	Rogalski, Brent; Dawson, Brian; Heasman, Jarryd; Gabbett, Tim J._Training and game loads and injury risk in elite Australian footballers_JOURNAL OF SCIENCE AND MEDICINE IN SPORT_16_6_499_503__10.1016/j.jsams.2012.12.004_41579_2013
No	Kofotolis N, Kellis E. Ankle sprain injuries: a 2-year prospective cohort study in female Greek professional basketball players. J Athl Train. 2007 Jul-Sep;42(3):388-94. PubMed PMID: 18059995; PubMed Central PMCID: PMC1978460.
No	Kofotolis, Nikolaos D.; Kellis, Eleftherios; Vlachopoulos, Symeon P._Ankle sprain injuries and risk factors in amateur soccer players during a 2-year period_AMERICAN JOURNAL OF SPORTS MEDICINE_35_3_458_466__10.1177/0363546506294857_39142_2007
No	Kofotolis, Nikolaos; Kellis, Eleftherios_Ankle sprain injuries: A 2-year prospective cohort study in female Greek professional basketball players_JOURNAL OF ATHLETIC TRAINING_42_3_388_394___JUL-SEP 2007_2007
No	Lechler, P.; Walt, L.; Grifka, J.; Waltl, V.; Renkawitz, T._Traumatology and Sport Injuries in Professional and Amateur Show-Jumping Competitors_SPORTVERLETZUNG-SPORTSCHADEN_25_4_222_226__10.1055/s-0031-1273483_40878_2011
No	Middleton, L._Can Recorded Data From Elite Athlete Monitoring Systems Be Used To Improve Athlete Abilities During Training And Create Injury Prevention Regimes?_IRISH JOURNAL OF MEDICAL SCIENCE_184__S347_S347___42217_2015
No	Momaya, Amit; Read, Connor; Estes, Reed_When celebrations go wrong: a case series of injuries after celebrating in sports_JOURNAL OF SPORTS MEDICINE AND PHYSICAL FITNESS_57_3_267_271__10.23736/S0022-4707.16.06042-4_42795_2017
No	Montagnana, Martina; Lippi, Giuseppe; Franchini, Massimo; Banfi, Giuseppe; Guidi, Gian Cesare_Sudden cardiac death in young athletes_INTERNAL MEDICINE_47_15_1373_1378__10.2169/internalmedicine.47.1242_2008_2008
No	Moon, Sungbae; Ryoo, Hyun Wook; Ahn, Jae Yun; Park, Jung Bae; Seo, Kang Suk; Shin, Sang Do; Song, Kyoung Jun; Lee, Kang Hyun; Yoo, In Sool; Cho, Jin Seong; Ryu, Hyun Ho; Jeong, Tae Oh; Yeom, Seok Ran; Kim, Young Taek; Hong, Sung Ok_Analysis on sports and recreation activity-related eye injuries presenting to the Emergency Department_INTERNATIONAL JOURNAL OF OPHTHALMOLOGY_9_10_1499_1505__10.18240/…
No	Moroder P, Runer A, Hoffelner T, Frick N, Resch H, Tauber M. A prospective study of snowkiting injuries. Am J Sports Med. 2011 Jul;39(7):1534-40. doi: 10.1177/0363546511398214. Epub 2011 Mar 9. PubMed PMID: 21389185.
No	Mueller, Kathrin E.; Persic, Robert; Pohl, Yango; Krastl, Gabriel; Filippi, Andreas_Dental injuries in mountain biking - a survey in Switzerland, Austria, Germany and Italy_DENTAL TRAUMATOLOGY_24_5_522_527__10.1111/j.1600-9657.2008.00660.x_39722_2008
No	Mueller, Lisa; Hildebrandt, Carolin; Mueller, Erich; Oberhoffer, Renate; Raschner, Christian_Injuries and illnesses in a cohort of elite youth alpine ski racers and the influence of biological maturity and relative age: a two-season prospective study_OPEN ACCESS JOURNAL OF SPORTS MEDICINE_8__113_122__10.2147/OAJSM.S133811_2017_2017
No	O'Rourke, K. P.; Quinn, F.; Mun, S.; Browne, M.; Sheehan, J.; Cusack, S.; Molloy, M._A comparison of paediatric soccer, gaelic football and rugby injuries presenting to an emergency department in Ireland_INJURY-INTERNATIONAL JOURNAL OF THE CARE OF THE INJURED_38_1_104_111__10.1016/j.injury.2006.06.010_39083_2007
No	Opar, D. A.; Drezner, J.; Shield, A.; Williams, M.; Webner, D.; Sennett, B.; Kapur, R.; Cohen, M.; Ulager, J.; Cafengiu, A.; Cronholm, P. F._Acute hamstring strain injury in track-and-field athletes: A 3-year observational study at the Penn Relay Carnival_SCANDINAVIAN JOURNAL OF MEDICINE & SCIENCE IN SPORTS_24_4_E254_E259__10.1111/sms.12159_41852_2014
No	Pellicciari, Leonardo; Piscitelli, Daniele; De Vita, Marilena; D'Ingianna, Lucia; Bacciu, Serenella; Perno, Giacomo; Lunetta, Laura; Rosulescu, Eugenia; Cerri, Cesare Giuseppe; Foti, Calogero_Injuries Among Italian DanceSport Athletes A Questionnaire Survey_MEDICAL PROBLEMS OF PERFORMING ARTISTS_31_1_13_U68__10.21091/mppa.2016.1003_42430_2016
No	Pengel, K. Brooke_Common Overuse Injuries in the Young Athlete_PEDIATRIC ANNALS_43_12_E297_E308__10.3928/00904481-20141124-09_41974_2014
No	Persic, Robert; Pohl, Yango; Filippi, Andreas_Dental squash injuries - a survey among players and coaches in Switzerland, Germany and France_DENTAL TRAUMATOLOGY_22_5_231_236__10.1111/j.1600-9657.2006.00379.x_38991_2006
No	Phillips, Shawn; Seiverling, Elizabeth; Silvis, Matthew_Pressure and Friction Injuries in Primary Care_PRIMARY CARE_42_4_631_644__10.1016/j.pop.2015.07.002_42339_2015
No	Piccininni, Paul; Clough, Anthony; Padilla, Ray; Piccininni, Gabriella_Dental and Orofacial Injuries_CLINICS IN SPORTS MEDICINE_36_2_369_+__10.1016/j.csm.2016.12.001_42826_2017
No	Reeser, Jonathan C.; Gregory, Andrew; Berg, Richard L.; Comstock, R. Dawn_A Comparison of Women's Collegiate and Girls' High School Volleyball Injury Data Collected Prospectively Over a 4-Year Period_SPORTS HEALTH-A MULTIDISCIPLINARY APPROACH_7_6_504_510__10.1177/1941738115600143_NOV-DEC 2015_2015
No	Remigio Lima do Nascimento, Gabriel Augusto; Lisboa Borges, Mariana Garcia; Nascimento de Souza, Paulo Victor; Sanches Junior, Dirvalci de Lima; Furtado Junior, Jose Maria_Musculoskeletal injuries of professional footvall players during the Paraense Cup of 2013_REVISTA BRASILEIRA DE FUTSAL E FUTEBOL_7_25_290_296___MAY-AUG 2015_2015
No	Bauer A, Demetz F, Hoeper I, Thiel M, Choukèr A, Christ F. Microvascular perfusion measured by orthogonal polarization spectral imaging is well maintained during exposure to high altitude in trained mountaineers. Eur J Med Res. 2008 Dec 3;13(12):568-75. PubMed PMID: 19073397.
No	Billaut, Francois; Gore, Christopher J.; Aughey, Robert J._Enhancing Team-Sport Athlete Performance Is Altitude Training Relevant?_SPORTS MEDICINE_42_9_751_767___2012_2012
No	Faulhaber, Martin; Gatterer, Hannes; Haider, Thomas; Patterson, Carson; Burtscher, Martin_Intermittent hypoxia does not affect endurance performance at moderate altitude in well-trained athletes_JOURNAL OF SPORTS SCIENCES_28_5_513_519_PII 921557454_10.1080/02640410903581588_2010_2010
No	Hull, Claire M.; Rajendran, Devan; Barnes, Arturo Fernandez_Deep Vein Thrombosis and Pulmonary Embolism in a Mountain Guide: Awareness, Diagnostic Challenges, and Management Considerations at Altitude_WILDERNESS & ENVIRONMENTAL MEDICINE_27_1_100_106__10.1016/j.wem.2015.10.010_42430_2016
No	Khodaee, Morteza; Grothe, Heather L.; Seyfert, Jonathan H.; VanBaak, Karin_Athletes at High Altitude_SPORTS HEALTH-A MULTIDISCIPLINARY APPROACH_8_2_126_132__10.1177/1941738116630948_MAR-APR 2016_2016
No	Martinez-Bello, Vladimir Essau; Sanchis-Gomar, Fabian; Lucia Nascimento, Ana; Pallardo, Federico V.; Ibanez-Sania, Sandra; Olaso-Gonzalez, Gloria; Antonio Calbet, Jose; Carmen Gomez-Cabrera, Mari; Vina, Jose_Living at high altitude in combination with sea-level sprint training increases hematological parameters but does not improve performance in rats_EUROPEAN JOURNAL OF APPLIED PHYSIOLOGY_111_6_…
No	Myer, Gregory D.; Smith, David; Foss, Kim D. Barber; Dicesare, Christopher A.; Kiefer, Adam W.; Kushner, Adam M.; Thomas, Staci M.; Sucharew, Heidi; Khoury, Jane C._Rates of Concussion Are Lower in National Football League Games Played at Higher Altitudes_JOURNAL OF ORTHOPAEDIC & SPORTS PHYSICAL THERAPY_44_3_164_172__10.2519/jospt.2014.5298_41699_2014
No	Robertson, Eileen Y.; Aughey, Robert J.; Anson, Judith M.; Hopkins, Will G.; Pyne, David B._EFFECTS OF SIMULATED AND REAL ALTITUDE EXPOSURE IN ELITE SWIMMERS_JOURNAL OF STRENGTH AND CONDITIONING RESEARCH_24_2_487_493__10.1519/JSC.0b013e3181c06d56_40210_2010
No	Subudhi AW, Jacobs KA, Hagobian TA, Fattor JA, Muza SR, Fulco CS, Cymerman A, Friedlander AL. Changes in ventilatory threshold at high altitude: effect of antioxidants. Med Sci Sports Exerc. 2006 Aug;38(8):1425-31. PubMed PMID: 16888455.
No	Tong, Tomas K.; Kong, Zhaowei; Lin, Hua; He, Yeheng; Lippi, Giuseppe; Shi, Qingde; Zhang, Haifeng; Nie, Jinlei_Effects of 12-Week Endurance Training at Natural Low Altitude on the Blood Redox Homeostasis of Professional Adolescent Athletes: A Quasi-Experimental Field Trial_OXIDATIVE MEDICINE AND CELLULAR LONGEVITY_____4848015_10.1155/2016/4848015_2016_2016
No	Woods, Amy L.; Sharma, Avish P.; Garvican-Lewis, Laura A.; Saunders, Philo U.; Rice, Anthony J.; Thompson, Kevin G._Four Weeks of Classical Altitude Training Increases Resting Metabolic Rate in Highly Trained Middle-Distance Runners_INTERNATIONAL JOURNAL OF SPORT NUTRITION AND EXERCISE METABOLISM_27_1_83_90__10.1123/ijsnem.2016-0116_42767_2017
No	Morrison, Jaime; McLellan, Chris; Minahan, Clare_A Clustered Repeated-Sprint Running Protocol for Team-Sport Athletes Performed in Normobaric Hypoxia_JOURNAL OF SPORTS SCIENCE AND MEDICINE_14_4_857_863___42339_2015
No	Alvarez-Herms, J.; Julia-Sanchez, S.; Corbi, F.; Pages, T.; Viscor, G._A program of circuit resistance training under hypobaric hypoxia conditions improves the anaerobic performance of athletes_SCIENCE & SPORTS_31_2_78_87__10.1016/j.scispo.2015.08.005_42461_2016
No	Murray, Kimberley; Sommerville, Andrew; Mckenna, Michael; Edgar, Gemma; Murray, Andrew_Normobaric hyperoxia training in elite female hockey players_JOURNAL OF SPORTS MEDICINE AND PHYSICAL FITNESS_56_12_1488_1493___42705_2016
No	Ponsot, E; Dufour, SP; Zoll, J; Doutrelau, S; N'Guessan, B; Geny, B; Hoppeler, H; Lampert, E; Mettauer, B; Ventura-Clapier, R; Richard, R_Exercise training in normobaric hypoxia in endurance runners. II. Improvement of mitochondrial properties in skeletal muscle_JOURNAL OF APPLIED PHYSIOLOGY_100_4_1249_1257__10.1152/jaaplphysiol.00361.2005_38808_2006
No	Susta, Davide; Dudnik, Elena; Glazachev, Oleg S._A programme based on repeated hypoxia-hyperoxia exposure and light exercise enhances performance in athletes with overtraining syndrome: a pilot study_CLINICAL PHYSIOLOGY AND FUNCTIONAL IMAGING_37_3_276_281__10.1111/cpf.12296_42856_2017
No	Zoll, J; Ponsot, E; Dufour, P; Doutreleau, S; Ventura-Clapier, R; Vogt, M; Hoppeler, H; Richard, R; Fluck, M_Exercise training in normobaric hypoxia in endurance runners. III. Muscular adjustments of selected gene transcripts_JOURNAL OF APPLIED PHYSIOLOGY_100_4_1258_1266__10.1152/japplphysiol.00359.2005_38808_2006
No	Millet, Gregoire P.; Roels, B.; Schmitt, L.; Woorons, X.; Richalet, J. P._Combining Hypoxic Methods for Peak Performance_SPORTS MEDICINE_40_1_1_25__10.2165/11317920-000000000-00000_2010_2010
No	Russell, Katie White; Imray, Chris H.; McIntosh, Scott E.; Anderson, Rachel; Galbraith, Deirdre; Hudson, Sean T.; Cochran, Amalia L._Kite Skier's Toe: An Unusual Case of Frostbite_WILDERNESS & ENVIRONMENTAL MEDICINE_24_2_136_140__10.1016/j.wem.2012.11.013_SUM 2013_2013
No	Castellani, John W.; Young, Andrew J.; Ducharme, Michel B.; Giesbrecht, Gordon G.; Glickman, Ellen; Sallis, Robert E._Prevention of cold injuries during exercise_MEDICINE AND SCIENCE IN SPORTS AND EXERCISE_38_11_2012_2029__10.1249/01.mss.0000241641.75101.64_39022_2006
No	Chubak J, McTiernan A, Sorensen B, Wener MH, Yasui Y, Velasquez M, Wood B, Rajan KB, Wetmore CM, Potter JD, Ulrich CM. Moderate-intensity exercise reduces the incidence of colds among postmenopausal women. Am J Med. 2006 Nov;119(11):937-42. PubMed PMID: 17071161.
No	Fudge, Jessie R.; Bennett, Brad L.; Simanis, Juris P.; Roberts, William O._Medical Evaluation for Exposure Extremes: Cold_CLINICAL JOURNAL OF SPORT MEDICINE_25_5_432_436__10.1097/JSM.0000000000000224_42248_2015
No	Fudge, Jessie_Exercise in the Cold: Preventing and Managing Hypothermia and Frostbite Injury_SPORTS HEALTH-A MULTIDISCIPLINARY APPROACH_8_2_133_139__10.1177/1941738116630542_MAR-APR 2016_2016
No	Joy, Elizabeth; Van Baak, Karin; Dec, Katherine L.; Semakula, Barbara; Cardin, Ashlea D.; Lemery, Jay; Wortley, George C.; Yaron, Michael; Madden, Christopher_Wilderness Preparticipation Evaluation and Considerations for Special Populations_CLINICAL JOURNAL OF SPORT MEDICINE_25_5_443_455__10.1097/JSM.0000000000000251_42248_2015
No	Koehle, MS_Patellofemoral pain syndrome in Tibetan Buddhist monks_WILDERNESS & ENVIRONMENTAL MEDICINE_17_2_129_131__10.1580/PR22-05.1_SUM 2006_2006
No	Macdonald, Jamie H.; Callender, Nigel_Athletic Profile of Highly Accomplished Boulderers_WILDERNESS & ENVIRONMENTAL MEDICINE_22_2_140_143__10.1016/j.wem.2010.11.012_SUM 2011_2011
No	Paratz JD, Stockton K, Plaza A, Muller M, Boots RJ. Intensive exercise after thermal injury improves physical, functional, and psychological outcomes. J Trauma Acute Care Surg. 2012 Jul;73(1):186-94. doi: 10.1097/TA.0b013e31824baa52. PubMed PMID: 22710771.
No	Ramos, C. A.; Wolterbeek, H. T.; Almeida, S. M._Exposure to indoor air pollutants during physical activity in fitness centers_BUILDING AND ENVIRONMENT_82__349_360__10.1016/j.buildenv.2014.08.026_41974_2014
No	Triplett, N. Travis; Colado, Juan C.; Benavent, Juan; Alakhdar, Yasser; Madera, Joaquin; Gonzalez, Luis M.; Tella, Victor_Concentric and Impact Forces of Single-Leg Jumps in an Aquatic Environment versus on Land_MEDICINE AND SCIENCE IN SPORTS AND EXERCISE_41_9_1790_1796__10.1249/MSS.0b013e3181a252b7_40057_2009
No	Young, Justin Mark J.; Campbell, Aaron D.; Raastad, Kate K._Counseling for the Wilderness Athlete and Adventurer During a Preparticipation Evaluation for Preparation, Safety, and Injury Prevention_WILDERNESS & ENVIRONMENTAL MEDICINE_26__S92_S97___2015_2015
No	Hamlin, M. J.; Marshall, H. C.; Hellemans, J.; Ainslie, P. N.; Anglem, N._Effect of intermittent hypoxic training on 20 km time trial and 30 s anaerobic performance_SCANDINAVIAN JOURNAL OF MEDICINE & SCIENCE IN SPORTS_20_4_651_661__10.1111/j.1600-0838.2009.00946.x_40391_2010
No	McLean, Blake D.; Gore, Christopher J.; Kemp, Justin_Application of 'Live Low-Train High' for Enhancing Normoxic Exercise Performance in Team Sport Athletes_SPORTS MEDICINE_44_9_1275_1287__10.1007/s40279-014-0204-8_41883_2014
No	Neal, R. A.; Corbett, J.; Massey, H. C.; Tipton, M. J._Effect of short-term heat acclimation with permissive dehydration on thermoregulation and temperate exercise performance_SCANDINAVIAN JOURNAL OF MEDICINE & SCIENCE IN SPORTS_26_8_875_884__10.1111/sms.12526_42583_2016
No	Ramos-Campo, D. J.; Martinez, F.; Esteban, P.; Rubio-Arias, J. A.; Jimenez, J. F._INTERMITTENT HYPOXIC TRAINING AND CYCLING PERFORMANCE IN TRIATHLETES_REVISTA INTERNACIONAL DE MEDICINA Y CIENCIAS DE LA ACTIVIDAD FISICA Y DEL DEPORTE_16_61_139_156__10.15366/rimcafd2016.61.011_42430_2016
No	Roels, Belle; Bentley, David J.; Coste, Olivier; Mercier, Jacques; Millet, Gregoire P._Effects of intermittent hypoxic training on cycling performance in well-trained athletes_EUROPEAN JOURNAL OF APPLIED PHYSIOLOGY_101_3_359_368__10.1007/s00421-007-0506-8_39356_2007
No	Poole, Jordan A.; Stearns, Rebecca L.; Lopez, Rebecca M._Heat Acclimatization and Exertional Heat Illness Prevention in Youth Football Programs_STRENGTH AND CONDITIONING JOURNAL_39_2_69_76___42826_2017
No	Matsuo T, Ohkawara K, Seino S, Shimojo N, Yamada S, Ohshima H, Tanaka K, Mukai C. An exercise protocol designed to control energy expenditure for long-term space missions. Aviat Space Environ Med. 2012 Aug;83(8):783-9. PubMed PMID: 22872993.
No	Coris, Eric E.; Mehra, Shabnam; Walz, Stephen M.; Duncanson, Robert; Jennings, Jason; Nugent, Dylan; Zwygart, Kira; Pescasio, Michele_Gastrointestinal Temperature Trends in Football Linemen During Physical Exertion Under Heat Stress_SOUTHERN MEDICAL JOURNAL_102_6_569_574__10.1097/SMJ.0b013e3181a4f389_39965_2009
No	Cleary, Michelle_Predisposing risk factors on susceptibility to exertional heat illness: Clinical decision-making considerations_JOURNAL OF SPORT REHABILITATION_16_3_204_214__10.1123/jsr.16.3.204_39295_2007
No	Kerr, Zachary Y.; Marshall, Stephen W.; Comstock, R. Dawn; Casa, Douglas J._Implementing Exertional Heat Illness Prevention Strategies in US High School Football_MEDICINE AND SCIENCE IN SPORTS AND EXERCISE_46_1_124_130__10.1249/MSS.0b013e3182a11f45_41640_2014
No	Luke, Anthony C.; Bergeron, Michael F.; Roberts, William O._Heat injury prevention practices in High School Football_CLINICAL JOURNAL OF SPORT MEDICINE_17_6_488_493__10.1097/JSM.0b013e31815889f2_39387_2007
No	Marshall, S. W._Heat injury in youth sport_BRITISH JOURNAL OF SPORTS MEDICINE_44_1_8_12__10.1136/bjsm.2009.068171_40179_2010
No	Trappe S, Costill D, Gallagher P, Creer A, Peters JR, Evans H, Riley DA, Fitts RH. Exercise in space: human skeletal muscle after 6 months aboard the International Space Station. J Appl Physiol (1985). 2009 Apr;106(4):1159-68. doi: 10.1152/japplphysiol.91578.2008. Epub 2009 Jan 15. PubMed PMID: 19150852.
No	Lynch, James H.; Deaton, Travis G._Barotrauma With Extreme Pressures in Sport: From Scuba to Skydiving_CURRENT SPORTS MEDICINE REPORTS_13_2_107_112__10.1249/JSR.0000000000000039_MAR-APR 2014_2014
No	Maleev, D. O._APPLYING THE MEANS OF RESPIRATORY HYPOXIC-HYPERCAPNIC LOAD IN TRAINING OF SKILLED SKI RACERS_HUMAN SPORT MEDICINE_16_1_13_17__10.14529/hsm160102_2016_2016
No	Hayes J. The First Decade of ISS Exercise: Lessons Learned on Expeditions 1-25. Aerosp Med Hum Perform. 2015 Dec;86(12 Suppl):1-6. doi: 10.3357/AMHP.EC01.2015. PubMed PMID: 26630187. 642: de Labra C, Guimaraes-Pinheiro C, Maseda A, Lorenzo T, Millán-Calenti JC.
No	Mounier, Remi; Pialoux, Vincent; Roels, Belle; Thomas, Claire; Millet, Gregoire; Mercier, Jacques; Coudert, Jean; Fellmann, Nicole; Clottes, Eric_Effect of intermittent hypoxic training on HIF gene expression in human skeletal muscle and leukocytes_EUROPEAN JOURNAL OF APPLIED PHYSIOLOGY_105_4_515_524__10.1007/s00421-008-0928-y_39873_2009
No	Adamson BC, Learmonth YC, Kinnett-Hopkins D, Bohri M, Motl RW. Feasibility study design and methods for Project GEMS: Guidelines for Exercise in Multiple Sclerosis. Contemp Clin Trials. 2016 Mar;47:32-9. doi: 10.1016/j.cct.2015.12.002. Epub 2015 Dec 4. PubMed PMID: 26655434.
No	Serra Rexach JA, Ruiz JR, Bustamante-Ara N, Villarán MH, Gil PG, Sanz Ibáñez MJ, Sanz NB, Santamaría VO, Sanz NG, Prada AB, Gallardo C, Romo GR, Lucia A. Health enhancing strength training in nonagenarians (STRONG): rationale, design and methods. BMC Public Health. 2009 May 26;9:152. doi:
No	Van Reijen M, Vriend II, Zuidema V, van Mechelen W, Verhagen EA. The implementation effectiveness of the 'Strengthen your ankle' smartphone application for the prevention of ankle sprains: design of a randomized controlled trial. BMC Musculoskelet Disord. 2014 Jan 7;15:2. doi: 10.1186/1471-2474-15-2. PubMed PMID: 24393146; PubMed Central PMCID: PMC3923004.
No	Zuazagoitia A, Grandes G, Torcal J, Lekuona I, Echevarria P, Gómez MA, Domingo M, de la Torre MM, Ramírez JI, Montoya I, Oyanguren J, Pinilla RO; EFICAR Group (Ejercicio Físico en la Insuficiencia Cardiaca). Rationale and design of a randomised controlled trial evaluating the effectiveness of an exercise program to improve the quality of life of patients with heart failure in primary care: The EF…
No	Daly RM, Gianoudis J, Prosser M, Kidgell D, Ellis KA, O'Connell S, Nowson CA. The effects of a protein enriched diet with lean red meat combined with a multi-modal exercise program on muscle and cognitive health and function in older adults: study protocol for a randomised controlled trial. Trials. 2015 Aug 8;16:339. doi: 10.1186/s13063-015-0884-x. PubMed PMID: 26253520; PubMed Central
No	Esculier JF, Bouyer LJ, Dubois B, Frémont P, Moore L, Roy JS. Effects of rehabilitation approaches for runners with patellofemoral pain: protocol of a randomised clinical trial addressing specific underlying mechanisms. BMC Musculoskelet Disord. 2016 Jan 6;17:5. doi: 10.1186/s12891-015-0859-9. PubMed PMID: 26738470; PubMed Central PMCID: PMC4702381.
No	Hentschke C, Hofmann J, Pfeifer K. A bio-psycho-social exercise program (RÜCKGEWINN) for chronic low back pain in rehabilitation aftercare--study protocol for a randomised controlled trial. BMC Musculoskelet Disord. 2010 Nov 17;11:266. doi: 10.1186/1471-2474-11-266. PubMed PMID: 21083918; PubMed Central PMCID: PMC2996344.
No	Benjaminse A, Lemmink KA, Diercks RL, Otten B. An investigation of motor learning during side-step cutting: design of a randomised controlled trial. BMC Musculoskelet Disord. 2010 Oct 13;11:235. doi: 10.1186/1471-2474-11-235. PubMed PMID: 20942920; PubMed Central PMCID: PMC2976735.
No	Burton E, Lewin G, Clemson L, Boldy D. Effectiveness of a lifestyle exercise program for older people receiving a restorative home care service: study protocol for a pragmatic randomised controlled trial. BMC Health Serv Res. 2013 Oct 18;13:419. doi: 10.1186/1472-6963-13-419. PubMed PMID: 24134491; PubMed Central PMCID: PMC3853313.
No	Courtney MD, Edwards HE, Chang AM, Parker AW, Finlayson K, Hamilton K. A randomised controlled trial to prevent hospital readmissions and loss of functional ability in high risk older adults: a study protocol. BMC Health Serv Res. 2011 Aug 23;11:202. doi: 10.1186/1472-6963-11-202. PubMed PMID: 21861920; PubMed Central PMCID: PMC3224378.
No	Gianoudis J, Bailey CA, Sanders KM, Nowson CA, Hill K, Ebeling PR, Daly RM. Osteo-cise: strong bones for life: protocol for a community-based randomised controlled trial of a multi-modal exercise and osteoporosis education program for older adults at risk of falls and fractures. BMC Musculoskelet Disord. 2012 May 28;13:78. doi: 10.1186/1471-2474-13-78. PubMed PMID: 22640372; PubMed Central PMCID:…
No	Gschwind YJ, Kressig RW, Lacroix A, Muehlbauer T, Pfenninger B, Granacher U. A best practice fall prevention exercise program to improve balance, strength / power, and psychosocial health in older adults: study protocol for a randomized controlled trial. BMC Geriatr. 2013 Oct 9;13:105. doi: 10.1186/1471-2318-13-105. PubMed PMID: 24106864; PubMed Central PMCID: PMC3852637.
No	Katzman WB, Vittinghoff E, Kado DM, Schafer AL, Wong SS, Gladin A, Lane NE. Study of Hyperkyphosis, Exercise and Function (SHEAF) Protocol of a Randomized Controlled Trial of Multimodal Spine-Strengthening Exercise in Older Adults With Hyperkyphosis. Phys Ther. 2016 Mar;96(3):371-81. doi: 10.2522/ptj.20150171. Epub 2015 Aug 6. PubMed PMID: 26251480; PubMed Central PMCID: PMC4774389.
No	Kukuljan S, Nowson CA, Sanders KM, Nicholson GC, Seibel MJ, Salmon J, Daly RM. Independent and combined effects of calcium-vitamin D3 and exercise on bone structure and strength in older men: an 18-month factorial design randomized controlled trial. J Clin Endocrinol Metab. 2011 Apr;96(4):955-63. doi: 10.1210/jc.2010-2284. Epub 2011 Jan 5. PubMed PMID: 21209030.
No	Makizako H, Tsutsumimoto K, Doi T, Hotta R, Nakakubo S, Liu-Ambrose T, Shimada H. Effects of exercise and horticultural intervention on the brain and mental health in older adults with depressive symptoms and memory problems: study protocol for a randomized controlled trial [UMIN000018547]. Trials. 2015 Nov 4;16:499. doi: 10.1186/s13063-015-1032-3. PubMed PMID: 26537979; PubMed Central PMCID: PMC…
No	Sherrington C, Lord SR, Vogler CM, Close JC, Howard K, Dean CM, Clemson L, Barraclough E, Ramsay E, O'Rourke SD, Cumming RG. Minimising disability and falls in older people through a post-hospital exercise program: a protocol for a randomised controlled trial and economic evaluation. BMC Geriatr. 2009 Feb 26;9:8. doi: 10.1186/1471-2318-9-8. PubMed PMID: 19245697; PubMed Central PMCID: PMC2660334.
No	Sipilä S, Salpakoski A, Edgren J, Heinonen A, Kauppinen MA, Arkela-Kautiainen M, Sihvonen SE, Pesola M, Rantanen T, Kallinen M. Promoting mobility after hip fracture (ProMo): study protocol and selected baseline results of a year-long randomized controlled trial among community-dwelling older people. BMC Musculoskelet Disord. 2011 Dec 7;12:277. doi: 10.1186/1471-2474-12-277. PubMed PMID: 22145912…
No	Asmidawati A, Hamid TA, Hussain RM, Hill KD. Home based exercise to improve turning and mobility performance among community dwelling older adults: protocol for a randomized controlled trial. BMC Geriatr. 2014 Sep 8;14:100. doi: 10.1186/1471-2318-14-100. PubMed PMID: 25196930; PubMed Central PMCID: PMC4166017.
No	Amano S, Ludin AF, Clift R, Nakazawa M, Law TD, Rush LJ, Manini TM, Thomas JS, Russ DW, Clark BC. Effectiveness of blood flow restricted exercise compared with standard exercise in patients with recurrent low back pain: study protocol for a randomized controlled trial. Trials. 2016 Feb 12;17:81. doi: 10.1186/s13063-016-1214-7. PubMed PMID: 26867541; PubMed Central PMCID: PMC4751635.
No	Azevedo DC, Van Dillen LR, Santos Hde O, Oliveira DR, Ferreira PH, Costa LO. Movement System Impairment-Based Classification Versus General Exercise for Chronic Low Back Pain: Protocol of a Randomized Controlled Trial. Phys Ther. 2015 Sep;95(9):1287-94. doi: 10.2522/ptj.20140555. Epub 2015 Apr 30. PubMed PMID: 25929531.
No	Beijersbergen CM, Hortobágyi T, Beurskens R, Lenzen-Grossimlinghaus R, Gäbler M, Granacher U. Effects of Power Training on Mobility and Gait Biomechanics in Old Adults with Moderate Mobility Disability: Protocol and Design of the Potsdam Gait Study (POGS). Gerontology. 2016;62(6):597-603. Epub 2016 Mar 31. PubMed PMID: 27028612.
No	Bennell KL, Ahamed Y, Bryant C, Jull G, Hunt MA, Kenardy J, Forbes A, Harris A, Nicholas M, Metcalf B, Egerton T, Keefe FJ. A physiotherapist-delivered integrated exercise and pain coping skills training intervention for individuals with knee osteoarthritis: a randomised controlled trial protocol. BMC Musculoskelet Disord. 2012 Jul 24;13:129. doi: 10.1186/1471-2474-13-129. PubMed PMID: 22828288; …
No	Bennell KL, Egerton T, Bills C, Gale J, Kolt GS, Bunker SJ, Hunter DJ, Brand CA, Forbes A, Harris A, Hinman RS. Addition of telephone coaching to a physiotherapist-delivered physical activity program in people with knee osteoarthritis: a randomised controlled trial protocol. BMC Musculoskelet Disord. 2012 Dec 11;13:246. doi: 10.1186/1471-2474-13-246. PubMed PMID: 23231928; PubMed Central PMCID: P…
No	Bennell KL, Egerton T, Wrigley TV, Hodges PW, Hunt M, Roos EM, Kyriakides M, Metcalf B, Forbes A, Ageberg E, Hinman RS. Comparison of neuromuscular and quadriceps strengthening exercise in the treatment of varus malaligned knees with medial knee osteoarthritis: a randomised controlled trial protocol. BMC Musculoskelet Disord. 2011 Dec 5;12:276. doi: 10.1186/1471-2474-12-276. PubMed PMID: 22141334…
No	Bennell KL, Rini C, Keefe F, French S, Nelligan R, Kasza J, Forbes A, Dobson F, Abbott JH, Dalwood A, Vicenzino B, Harris A, Hinman RS. Effects of Adding an Internet-Based Pain Coping Skills Training Protocol to a Standardized Education and Exercise Program for People With Persistent Hip Pain (HOPE Trial): Randomized Controlled Trial Protocol. Phys Ther. 2015 Oct;95(10):1408-22. doi: 10.2522/ptj.…
No	Bilek LD, Waltman NL, Lappe JM, Kupzyk KA, Mack LR, Cullen DM, Berg K, Langel M, Meisinger M, Portelli-Trinidad A, Lang M. Protocol for a randomized controlled trial to compare bone-loading exercises with risedronate for preventing bone loss in osteopenic postmenopausal women. BMC Womens Health. 2016 Aug 30;16(1):59. doi: 10.1186/s12905-016-0339-x. PubMed PMID: 27576310; PubMed Central PMCID: PMC…
No	Cleland JA, Fritz JM, Childs JD, Kulig K. Comparison of the effectiveness of three manual physical therapy techniques in a subgroup of patients with low back pain who satisfy a clinical prediction rule: study protocol of a randomized clinical trial [NCT00257998]. BMC Musculoskelet Disord. 2006 Feb 10;7:11. PubMed PMID: 16472379; PubMed Central PMCID: PMC1421401.
No	Coelho Cde F, Leal-Junior EC, Biasotto-Gonzalez DA, Bley AS, de Carvalho Pde T, Politti F, Gonzalez Tde O, de Oliveira AR, Frigero M, Garcia MB, Dibai-Filho AV, Gomes CA. Effectiveness of phototherapy incorporated into an exercise program for osteoarthritis of the knee: study protocol for a randomized controlled trial. Trials. 2014 Jun 11;15:221. doi: 10.1186/1745-6215-15-221. PubMed PMID: 249195…
No	Cook WL, Khan KM, Bech MH, Brasher PM, Brown RA, Bryan S, Donaldson MG, Guy P, Hanson HM, Leia C, Macri EM, Sims-Gould J, McKay HA, Ashe MC. Post-discharge management following hip fracture--get you back to B4: a parallel group, randomized controlled trial study protocol. BMC Geriatr. 2011 Jun 9;11:30. doi: 10.1186/1471-2318-11-30. PubMed PMID: 21651819; PubMed Central PMCID: PMC3132160.
No	Crossley KM, Vicenzino B, Pandy MG, Schache AG, Hinman RS. Targeted physiotherapy for patellofemoral joint osteoarthritis: a protocol for a randomised, single-blind controlled trial. BMC Musculoskelet Disord. 2008 Sep 16;9:122. doi: 10.1186/1471-2474-9-122. PubMed PMID: 18793446; PubMed Central PMCID: PMC2556332.
No	de Carvalho Pde T, Leal-Junior EC, Alves AC, Rambo CS, Sampaio LM, Oliveira CS, Albertini R, de Oliveira LV. Effect of low-level laser therapy on pain, quality of life and sleep in patients with fibromyalgia: study protocol for a double-blinded randomized controlled trial. Trials. 2012 Nov 21;13:221. doi: 10.1186/1745-6215-13-221. PubMed PMID: 23171567; PubMed Central PMCID: PMC3543348.
No	Domingues MR, Bassani DG, da Silva SG, Coll Cde V, da Silva BG, Hallal PC. Physical activity during pregnancy and maternal-child health (PAMELA): study protocol for a randomized controlled trial. Trials. 2015 May 24;16:227. doi: 10.1186/s13063-015-0749-3. PubMed PMID: 26003406; PubMed Central PMCID: PMC4446829.
No	Du Q, Salem Y, Liu HH, Zhou X, Chen S, Chen N, Yang X, Liang J, Sun K. A home-based exercise program for children with congenital heart disease following interventional cardiac catheterization: study protocol for a randomized controlled trial. Trials. 2017 Jan 23;18(1):38. doi: 10.1186/s13063-016-1773-7. PubMed PMID: 28115007; PubMed Central PMCID: PMC5259847.
No	Fontes-Carvalho R, Sampaio F, Teixeira M, Gama V, Leite-Moreira AF. The role of a structured exercise training program on cardiac structure and function after acute myocardial infarction: study protocol for a randomized controlled trial. Trials. 2015 Mar 12;16:90. doi: 10.1186/s13063-015-0612-6. PubMed PMID: 25872588; PubMed Central PMCID: PMC4359575.
No	Forsell Y, Hallgren M, Mattson M, Ekblom O, Lavebratt C. FitForLife: study protocol for a randomized controlled trial. Trials. 2015 Dec 4;16:553. doi: 10.1186/s13063-015-1071-9. PubMed PMID: 26637340; PubMed Central PMCID: PMC4670547.
No	Freitas PD, Ferreira PG, da Silva A, Trecco S, Stelmach R, Cukier A, Carvalho-Pinto R, Salge JM, Fernandes FL, Mancini MC, Martins MA, Carvalho CR. The effects of exercise training in a weight loss lifestyle intervention on asthma control, quality of life and psychosocial symptoms in adult obese asthmatics: protocol of a randomized controlled trial. BMC Pulm Med. 2015 Oct 21;15:124. doi: 10.1186/…
No	Galea MP, Dunlop SA, Davis GM, Nunn A, Geraghty T, Hsueh YS, Churilov L. Intensive exercise program after spinal cord injury ("Full-On"): study protocol for a randomized controlled trial. Trials. 2013 Sep 11;14:291. doi: 10.1186/1745-6215-14-291. PubMed PMID: 24025260; PubMed Central PMCID: PMC3848453.
No	Ganderton L, Jenkins S, Gain K, Fowler R, Winship P, Lunt D, Gabbay E. Short term effects of exercise training on exercise capacity and quality of life in patients with pulmonary arterial hypertension: protocol for a randomised controlled trial. BMC Pulm Med. 2011 May 23;11:25. doi: 10.1186/1471-2466-11-25. PubMed PMID: 21600062; PubMed Central PMCID: PMC3126789.
No	George SZ, Childs JD, Teyhen DS, Wu SS, Wright AC, Dugan JL, Robinson ME. Rationale, design, and protocol for the prevention of low back pain in the military (POLM) trial (NCT00373009). BMC Musculoskelet Disord. 2007 Sep 14;8:92. PubMed PMID: 17868436; PubMed Central PMCID: PMC2034557.
No	Giangregorio LM, Thabane L, Adachi JD, Ashe MC, Bleakney RR, Braun EA, Cheung AM, Fraser LA, Gibbs JC, Hill KD, Hodsman AB, Kendler DL, Mittmann N, Prasad S, Scherer SC, Wark JD, Papaioannou A. Build better bones with exercise: protocol for a feasibility study of a multicenter randomized controlled trial of 12 months of home exercise in women with a vertebral fracture. Phys Ther. 2014 Sep;94(9):1…
No	Gschwind YJ, Eichberg S, Marston HR, Ejupi A, Rosario Hd, Kroll M, Drobics M, Annegarn J, Wieching R, Lord SR, Aal K, Delbaere K. ICT-based system to predict and prevent falls (iStoppFalls): study protocol for an international multicenter randomized controlled trial. BMC Geriatr. 2014 Aug 20;14:91. doi: 10.1186/1471-2318-14-91. PubMed PMID: 25141850; PubMed Central PMCID: PMC4145835.
No	Habets, Bas; van Cingel, Robert E. H.; Backx, Frank J. G.; Huisstede, Bionka M. A._Alfredson versus Silbernagel exercise therapy in chronic midportion Achilles tendinopathy: study protocol for a randomized controlled trial_BMC MUSCULOSKELETAL DISORDERS_18____296_10.1186/s12891-017-1656-4_JUL 11 2017_2017
No	Hall M, Hinman RS, Wrigley TV, Roos EM, Hodges PW, Staples M, Bennell KL. The effects of neuromuscular exercise on medial knee joint load post-arthroscopic partial medial meniscectomy: 'SCOPEX', a randomised control trial protocol. BMC Musculoskelet Disord. 2012 Nov 27;13:233. doi: 10.1186/1471-2474-13-233. PubMed PMID: 23181415; PubMed Central PMCID: PMC3529104.
No	Harmelink KEM, Zeegers AVCM, Tönis TM, Hullegie W, Nijhuis-van der Sanden MWG, Staal JB. The effectiveness of the use of a digital activity coaching system in addition to a two-week home-based exercise program in patients after total knee arthroplasty: study protocol for a randomized controlled trial. BMC Musculoskelet Disord. 2017 Jul 5;18(1):290. doi: 10.1186/s12891-017-1647-5. PubMed PMID: 286…
No	Hinman RS, Lawford BJ, Campbell PK, Briggs AM, Gale J, Bills C, French SD, Kasza J, Forbes A, Harris A, Bunker SJ, Delany CM, Bennell KL. Telephone-Delivered Exercise Advice and Behavior Change Support by Physical Therapists for People with Knee Osteoarthritis: Protocol for the Telecare Randomized Controlled Trial. Phys Ther. 2017 May 1;97(5):524-536. doi: 10.1093/ptj/pzx021. PubMed PMID: 2833984…
No	Hooghiemstra AM, Eggermont LH, Scheltens P, van der Flier WM, Bakker J, de Greef MH, Koppe PA, Scherder EJ. Study protocol: EXERcise and cognition in sedentary adults with early-ONset dementia (EXERCISE-ON). BMC Neurol. 2012 Aug 16;12:75. doi: 10.1186/1471-2377-12-75. PubMed PMID: 22897903; PubMed Central PMCID: PMC3488467.
No	Hosper K, Deutekom M, Stronks K. The effectiveness of "Exercise on Prescription" in stimulating physical activity among women in ethnic minority groups in the Netherlands: protocol for a randomized controlled trial. BMC Public Health. 2008 Dec 10;8:406. doi: 10.1186/1471-2458-8-406. PubMed PMID: 19077190; PubMed Central PMCID: PMC2631485.
No	Jensen C, Roos EM, Kjærsgaard-Andersen P, Overgaard S. The effect of education and supervised exercise vs. education alone on the time to total hip replacement in patients with severe hip osteoarthritis. A randomized clinical trial protocol. BMC Musculoskelet Disord. 2013 Jan 14;14:21. doi: 10.1186/1471-2474-14-21. PubMed PMID: 23311889; PubMed Central PMCID: PMC3561107.
No	Johnston V, O'Leary S, Comans T, Straker L, Melloh M, Khan A, Sjøgaard G. A workplace exercise versus health promotion intervention to prevent and reduce the economic and personal burden of non-specific neck pain in office personnel: protocol of a cluster-randomised controlled trial. J Physiother. 2014 Dec;60(4):233; discussion 233. doi: 10.1016/j.jphys.2014.08.007. Epub 2014 Oct 11. PubMed PMID:…
No	Krein SL, Metreger T, Kadri R, Hughes M, Kerr EA, Piette JD, Kim HM, Richardson CR. Veterans walk to beat back pain: study rationale, design and protocol of a randomized trial of a pedometer-based internet mediated intervention for patients with chronic low back pain. BMC Musculoskelet Disord. 2010 Sep 13;11:205. doi: 10.1186/1471-2474-11-205. PubMed PMID: 20836856; PubMed Central PMCID: PMC29459…
No	Lehtola V, Luomajoki H, Leinonen V, Gibbons S, Airaksinen O. Efficacy of movement control exercises versus general exercises on recurrent sub-acute nonspecific low back pain in a sub-group of patients with movement control dysfunction. Protocol of a randomized controlled trial. BMC Musculoskelet Disord. 2012 Apr 11;13:55. doi: 10.1186/1471-2474-13-55. PubMed PMID: 22494776; PubMed Central PMCID: …
No	Liew, Bernard X. W.; Morris, Susan; Keogh, Justin W. L.; Appleby, Brendyn; Netto, Kevin_Effects of two neuromuscular training programs on running biomechanics with load carriage: a study protocol for a randomised controlled trial_BMC MUSCULOSKELETAL DISORDERS_17____445_10.1186/s12891-016-1271-9_OCT 22 2016_2016
No	Lindbäck Y, Tropp H, Enthoven P, Abbott A, Öberg B. PREPARE: Pre-surgery physiotherapy for patients with degenerative lumbar spine disorder: a randomized controlled trial protocol. BMC Musculoskelet Disord. 2016 Jul 11;17:270. doi: 10.1186/s12891-016-1126-4. PubMed PMID: 27400960; PubMed Central PMCID: PMC4940916.
No	Liu-Ambrose T, Davis JC, Hsu CL, Gomez C, Vertes K, Marra C, Brasher PM, Dao E, Khan KM, Cook W, Donaldson MG, Rhodes R, Dian L. Action seniors! - secondary falls prevention in community-dwelling senior fallers: study protocol for a randomized controlled trial. Trials. 2015 Apr 10;16:144. doi: 10.1186/s13063-015-0648-7. PubMed PMID: 25873254; PubMed Central PMCID:
No	Marconcin P, Espanha M, Yázigi F, Campos P. The PLE(2)NO self-management and exercise program for knee osteoarthritis: Study Protocol for a Randomized Controlled Trial. BMC Musculoskelet Disord. 2016 Jun 7;17:250. doi: 10.1186/s12891-016-1115-7. PubMed PMID: 27267755; PubMed Central PMCID: PMC4896008.
No	Medrano M, Maiz E, Maldonado-Martín S, Arenaza L, Rodríguez-Vigil B, Ortega FB, Ruiz JR, Larrarte E, Diez-López I, Sarasúa-Miranda A, Tobalina I, Barrenechea L, Pérez-Asenjo J, Kannengiesser S, Manhães-Savio A, Echaniz O, Labayen I. The effect of a multidisciplinary intervention program on hepatic adiposity in overweight-obese children: protocol of the EFIGRO study. Contemp Clin Trials. 2015 Nov;…
No	Michaleff ZA, Maher CG, Jull G, Latimer J, Connelly LB, Lin CW, Rebbeck T, Sterling M. A randomised clinical trial of a comprehensive exercise program for chronic whiplash: trial protocol. BMC Musculoskelet Disord. 2009 Dec 2;10:149. doi: 10.1186/1471-2474-10-149. PubMed PMID: 19954546; PubMed Central PMCID: PMC2799382.
No	Niederer D, Vogt L, Wippert PM, Puschmann AK, Pfeifer AC, Schiltenwolf M, Banzer W, Mayer F. Medicine in spine exercise (MiSpEx) for nonspecific low back pain patients: study protocol for a multicentre, single-blind randomized controlled trial. Trials. 2016 Oct 20;17(1):507. Erratum in: Trials. 2017 Feb 6;18(1):60. PubMed PMID: 27765058; PubMed Central PMCID: PMC5072341.
No	O'Brien JA, Finlayson KJ, Kerr G, Edwards HE. Testing the effectiveness of a self-efficacy based exercise intervention for adults with venous leg ulcers: protocol of a randomised controlled trial. BMC Dermatol. 2014 Oct 3;14:16. doi: 10.1186/1471-5945-14-16. PubMed PMID: 25277416; PubMed Central PMCID: PMC4188410.
No	Øiestad BE, Østerås N, Frobell R, Grotle M, Brøgger H, Risberg MA. Efficacy of strength and aerobic exercise on patient-reported outcomes and structural changes in patients with knee osteoarthritis: study protocol for a randomized controlled trial. BMC Musculoskelet Disord. 2013 Sep 12;14:266. doi: 10.1186/1471-2474-14-266. PubMed PMID: 24028201; PubMed Central PMCID:
No	Østerås N, Hagen KB, Grotle M, Sand-Svartrud AL, Mowinckel P, Aas E, Kjeken I. Exercise programme with telephone follow-up for people with hand osteoarthritis - protocol for a randomised controlled trial. BMC Musculoskelet Disord. 2014 Mar 14;15:82. doi: 10.1186/1471-2474-15-82. PubMed PMID: 24629063; PubMed Central PMCID: PMC3995554.
No	Selkowitz DM, Kulig K, Poppert EM, Flanagan SP, Matthews ND, Beneck GJ, Popovich JM Jr, Lona JR, Yamada KA, Burke WS, Ervin C, Powers CM; Physical Therapy Clinical Research Network. The immediate and long-term effects of exercise and patient education on physical, functional, and quality-of-life outcome measures after single-level lumbar microdiscectomy: a randomized controlled trial protocol. BM…
No	Sun F, Wang LJ, Wang L. Effects of weight management program on postural stability and neuromuscular function among obese children: study protocol for a randomized controlled trial. Trials. 2015 Apr 10;16:143. doi: 10.1186/s13063-015-0673-6. PubMed PMID: 25873530; PubMed Central PMCID: PMC4396837.
No	Taylor JB, Nguyen AD, Paterno MV, Huang B, Ford KR. Real-time optimized biofeedback utilizing sport techniques (ROBUST): a study protocol for a randomized controlled trial. BMC Musculoskelet Disord. 2017 Feb 7;18(1):71. doi: 10.1186/s12891-017-1436-1. PubMed PMID: 28173788; PubMed Central PMCID: PMC5297146.
No	Thompson S, Clark A, Molzahn A, Klarenbach S, Tonelli M. Increasing the uptake of exercise programs in the dialysis unit: a protocol for a realist synthesis. Syst Rev. 2016 Apr 21;5:67. doi: 10.1186/s13643-016-0224-6. PubMed PMID: 27103588; PubMed Central PMCID: PMC4839081.
No	Tijssen M, van Cingel RE, Staal JB, Teerenstra S, de Visser E, Nijhuis-van der Sanden MW. Physical therapy aimed at self-management versus usual care physical therapy after hip arthroscopy for femoroacetabular impingement: study protocol for a randomized controlled trial. Trials. 2016 Feb 17;17:91. doi: 10.1186/s13063-016-1222-7. PubMed PMID: 26883504; PubMed Central PMCID: PMC4756499.
No	Uusi-Rasi K, Kannus P, Karinkanta S, Pasanen M, Patil R, Lamberg-Allardt C, Sievänen H. Study protocol for prevention of falls: a randomized controlled trial of effects of vitamin D and exercise on falls prevention. BMC Geriatr. 2012 Mar 26;12:12. doi: 10.1186/1471-2318-12-12. PubMed PMID: 22448872; PubMed Central PMCID: PMC3342151.
No	Waller B, Munukka M, Multanen J, Rantalainen T, Pöyhönen T, Nieminen MT, Kiviranta I, Kautiainen H, Selänne H, Dekker J, Sipilä S, Kujala UM, Häkkinen A, Heinonen A. Effects of a progressive aquatic resistance exercise program on the biochemical composition and morphology of cartilage in women with mild knee osteoarthritis: protocol for a randomised controlled trial. BMC Musculoskelet Disord. 201…
No	Williams QI, Gunn AH, Beaulieu JE, Benas BC, Buley B, Callahan LF, Cantrell J, Genova AP, Golightly YM, Goode AP, Gridley CI, Gross MT, Heiderscheit BC, Hill CH, Huffman KM, Kline A, Schwartz TA, Allen KD. Physical therapy vs. internet-based exercise training (PATH-IN) for patients with knee osteoarthritis: study protocol of a randomized controlled trial. BMC Musculoskelet Disord. 2015 Sep 28;16:…
No	Wilson AJ, Prapavessis H, Jung ME, Cramp AG, Vascotto J, Lenhardt L, Shoemaker JK, Watson M, Robinson T, Clarson CL. Lifestyle modification and metformin as long-term treatment options for obese adolescents: study protocol. BMC Public Health. 2009 Nov 30;9:434. doi: 10.1186/1471-2458-9-434. PubMed PMID: 19943971; PubMed Central PMCID: PMC2797799.
No	Benjaminse, Anne; Lemmink, Koen A. P. M.; Diercks, Ron L.; Otten, Bert_An investigation of motor learning during side-step cutting, design of a randomised controlled trial_BMC MUSCULOSKELETAL DISORDERS_11____235_10.1186/1471-2474-11-235_OCT 13 2010_2010
No	Hall AM, Maher CG, Latimer J, Ferreira ML, Lam P. A randomized controlled trial of tai chi for long-term low back pain (TAI CHI): study rationale, design, and methods. BMC Musculoskelet Disord. 2009 May 28;10:55. doi: 10.1186/1471-2474-10-55. PubMed PMID: 19473546; PubMed Central PMCID: PMC2702312.
No	Lim, Julian J. H.; Barley, Christopher I._Complex Training for Power Development: Practical Applications for Program Design_STRENGTH AND CONDITIONING JOURNAL_38_6_33_43__10.1519/SSC.0000000000000265_42705_2016
No	Hupperets, Maarten D. W.; Verhagen, Evert A. L. M.; van Mechelen, Willem_The 2BFit study: is an unsupervised proprioceptive balance board training programme, given in addition to usual care, effective in preventing ankle sprain recurrences? Design of a Randomized Controlled Trial_BMC MUSCULOSKELETAL DISORDERS_9____71_10.1186/1471-2474-9-71_MAY 20 2008_2008
No	Freene N, Waddington G, Chesworth W, Davey R, Goss J. 'Physical activity at home (PAAH)', evaluation of a group versus home based physical activity program in community dwelling middle aged adults: rationale and study design. BMC Public Health. 2011 Nov 24;11:883. doi: 10.1186/1471-2458-11-883. PubMed PMID: 22112211; PubMed Central PMCID: PMC3233613.
No	Bronas UG, Hirsch AT, Murphy T, Badenhop D, Collins TC, Ehrman JK, Ershow AG, Lewis B, Treat-Jacobson DJ, Walsh ME, Oldenburg N, Regensteiner JG; CLEVER Research Group. Design of the multicenter standardized supervised exercise training intervention for the claudication: exercise vs endoluminal revascularization (CLEVER) study. Vasc Med. 2009 Nov;14(4):313-21. doi: 10.1177/1358863X09102295. PubMe…
No	Messier SP, Callahan LF, Beavers DP, Queen K, Mihalko SL, Miller GD, Losina E, Katz JN, Loeser RF, Quandt SA, DeVita P, Hunter DJ, Lyles MF, Newman J, Hackney B, Jordan JM. Weight-loss and exercise for communities with arthritis in North Carolina (we-can): design and rationale of a pragmatic, assessor-blinded, randomized controlled trial. BMC Musculoskelet Disord. 2017 Feb 22;18(1):91. doi: 10.11…
No	Collard, Dorine C. M.; Chinapaw, Mai J. M.; van Mechelen, Willem; Verhagen, Evert A. L. M._Design of the iPlay Study Systematic Development of a Physical Activity Injury Prevention Programme for Primary School Children_SPORTS MEDICINE_39_11_889_901__10.2165/11317880-000000000-00000_2009_2009
No	Herrmann SD, Martin LE, Breslin FJ, Honas JJ, Willis EA, Lepping RJ, Gibson CA, Befort CA, Lambourne K, Burns JM, Smith BK, Sullivan DK, Washburn RA, Yeh HW, Donnelly JE, Savage CR. Neuroimaging studies of factors related to exercise: rationale and design of a 9 month trial. Contemp Clin Trials. 2014 Jan;37(1):58-68. doi: 10.1016/j.cct.2013.11.007. Epub 2013 Nov 27. PubMed PMID: 24291150; PubMed …
No	Jaggers JR, Dudgeon W, Blair SN, Sui X, Burgess S, Wilcox S, Hand GA. A home-based exercise intervention to increase physical activity among people living with HIV: study design of a randomized clinical trial. BMC Public Health. 2013 May 24;13:502. doi: 10.1186/1471-2458-13-502. PubMed PMID: 23706094; PubMed Central PMCID: PMC3668143.
No	James, Daniel A.; Melina, Simjanovic; Leadbetter, Raymond; Wearing, Scott_Design and test of a custom instrumented leg press for injury and recovery intervention_Procedia Engineering_72__38_43__10.1016/j.proeng.2014.06.015_2014_2014
No	Janssen, Kasper W.; van Mechelen, Willem; Verhagen, Evert A. L. M._Ankles back in randomized controlled trial (ABrCt): braces versus neuromuscular exercises for the secondary prevention of ankle sprains. Design of a randomised controlled trial_BMC MUSCULOSKELETAL DISORDERS_12____210_10.1186/1471-2474-12-210_SEP 27 2011_2011
No	Mailuhu AK, Verhagen EA, van Ochten JM, Bindels PJ, Bierma-Zeinstra SM, van Middelkoop M. The trAPP-study: cost-effectiveness of an unsupervised e-health supported neuromuscular training program for the treatment of acute ankle sprains in general practice: design of a randomized controlled trial. BMC Musculoskelet Disord. 2015 Apr 9;16:78. doi: 10.1186/s12891-015-0539-9. PubMed PMID: 25887998; Pu…
No	Rinne M, Garam S, Häkkinen A, Ylinen J, Kukkonen-Harjula K, Nikander R. Therapeutic Exercise Training to Reduce Chronic Headache in Working Women: Design of a Randomized Controlled Trial. Phys Ther. 2016 May;96(5):631-40. doi: 10.2522/ptj.20150267. Epub 2015 Oct 15. PubMed PMID: 26472297.
No	Andreoli A, Lauro S, Di Daniele N, Sorge R, Celi M, Volpe SL. Effect of a moderately hypoenergetic Mediterranean diet and exercise program on body cell mass and cardiovascular risk factors in obese women. Eur J Clin Nutr. 2008 Jul;62(7):892-7. Epub 2007 May 16. PubMed PMID: 17522604.
No	Antonio J, Ellerbroek A, Silver T, Orris S, Scheiner M, Gonzalez A, Peacock CA. A high protein diet (3.4 g/kg/d) combined with a heavy resistance training program improves body composition in healthy trained men and women--a follow-up investigation. J Int Soc Sports Nutr. 2015 Oct 20;12:39. doi: 10.1186/s12970-015-0100-0. eCollection 2015. PubMed PMID: 26500462; PubMed
No	Arciero, Paul J.; Miller, Vincent J.; Ward, Emery_Performance Enhancing Diets and the PRISE Protocol to Optimize Athletic Performance_JOURNAL OF NUTRITION AND METABOLISM_____715859_10.1155/2015/715859_2015_2015
No	Babb TG, Wyrick BL, Chase PJ, DeLorey DS, Rodder SG, Feng MY, Ranasinghe KG. Weight loss via diet and exercise improves exercise breathing mechanics in obese men. Chest. 2011 Aug;140(2):454-460. doi: 10.1378/chest.10-1088. Epub 2011 Jan 27. PubMed PMID: 21273293.
No	Barnes M, Goldsworthy UR, Cary BA, Hill CJ. A diet and exercise program to improve clinical outcomes in patients with obstructive sleep apnea--a feasibility study. J Clin Sleep Med. 2009 Oct 15;5(5):409-15. PubMed PMID: 19961023; PubMed Central PMCID: PMC2762710.
No	Borrione, Paolo; Grasso, Loredana; Quaranta, Federico; Parisi, Attilio_FIMS Position Statement 2009 Vegetarian diet and athletes_INTERNATIONAL SPORTMED JOURNAL_10_1_53_60___2009_2009
No	Bowden RG, Lanning BA, Doyle EI, Slonaker B, Johnston HM, Scanes G. Systemic glucose level changes with a carbohydrate-restricted and higher protein diet combined with exercise. J Am Coll Health. 2007 Sep-Oct;56(2):147-52. PubMed PMID: 17967760.
No	Broad, Elizabeth M.; Cox, Gregory R._What is the optimal composition of an athlete's diet?_EUROPEAN JOURNAL OF SPORT SCIENCE_8_2_57_65__10.1080/17461390801919177_2008_2008
No	Chang, Melanie L.; Nowell, April_How to make stone soup: Is the "Paleo diet" a missed opportunity for anthropologists?_EVOLUTIONARY ANTHROPOLOGY_25_5_228_231__10.1002/evan.21504_SEP-OCT 2016_2016
No	Courteix D, Valente-dos-Santos J, Ferry B, Lac G, Lesourd B, Chapier R, Naughton G, Marceau G, João Coelho-e-Silva M, Vinet A, Walther G, Obert P, Dutheil F. Multilevel Approach of a 1-Year Program of Dietary and Exercise Interventions on Bone Mineral Content and Density in Metabolic Syndrome--the RESOLVE Randomized Controlled Trial. PLoS One. 2015 Sep 16;10(9):e0136491. doi: 10.1371/journal.pone…
No	de Luis DA, Aller R, Izaola O, Sagrado MG, Conde R. Modulation of adipocytokines response and weight loss secondary to a hypocaloric diet in obese patients by -55CT polymorphism of UCP3 gene. Horm Metab Res. 2008 Mar;40(3):214-8. doi: 10.1055/s-2008-1046796. PubMed PMID: 18348082.
No	Delaney CL, Miller MD, Dickinson KM, Spark JI. Change in dietary intake of adults with intermittent claudication undergoing a supervised exercise program and compared to matched controls. Nutr J. 2014 Oct 15;13:100. doi: 10.1186/1475-2891-13-100. PubMed PMID: 25316347; PubMed Central PMCID: PMC4210553.
No	Derave, Wim; Tipton, Kevin D._Dietary Supplements for Aquatic Sports_INTERNATIONAL JOURNAL OF SPORT NUTRITION AND EXERCISE METABOLISM_24_4_437_449__10.1123/ijsnem.2014-0017_41852_2014
No	Fjeldborg K, Christiansen T, Bennetzen M, J Møller H, Pedersen SB, Richelsen B. The macrophage-specific serum marker, soluble CD163, is increased in obesity and reduced after dietary-induced weight loss. Obesity (Silver Spring). 2013 Dec;21(12):2437-43. doi: 10.1002/oby.20376. Epub 2013 Jul 2. PubMed PMID: 23512476.
No	Foster-Schubert KE, Alfano CM, Duggan CR, Xiao L, Campbell KL, Kong A, Bain CE, Wang CY, Blackburn GL, McTiernan A. Effect of diet and exercise, alone or combined, on weight and body composition in overweight-to-obese postmenopausal women. Obesity (Silver Spring). 2012 Aug;20(8):1628-38. doi: 10.1038/oby.2011.76. Epub 2011 Apr 14. PubMed PMID: 21494229; PubMed Central PMCID: PMC3406229.
No	García Hermoso A, Saavedra García JM, Escalante González Y, Domínguez Pachón AM. Effect of long-term physical exercise program and/or diet on metabolic syndrome in obese boys. Nutr Hosp. 2014 Jul 1;30(1):94-103. doi: 10.3305/nh.2014.30.1.7448. PubMed PMID: 25137267.
No	García-Hermoso A, Saavedra JM, Escalante Y, Domínguez AM. Effects of a long-term physical exercise program with and without diet on obese boys after six-month detraining. World J Pediatr. 2014 Feb;10(1):38-45. doi: 10.1007/s12519-014-0451-7. Epub 2014 Jan 25. PubMed PMID: 24464662.
No	Garcia, M.; Martinez-Moreno, J. M.; Reyes-Ortiz, A.; Suarez Moreno-Arrones, L.; Garcia A, A.; Garciacaballero, M._Changes in body composition of high competition rugby players during the phases of a regular season; influence of diet and exercise load_NUTRICION HOSPITALARIA_29_4_913_921__10.3305/nh.2014.29.4.7227_41730_2014
No	Ghiani, Giovanna; Marongiu, Elisabetta; Melis, Franco; Angioni, Giuseppina; Sanna, Irene; Loi, Andrea; Pusceddu, Matteo; Pinna, Virginia; Crisafulli, Antonio; Tocco, Filippo_Body composition changes affect energy cost of running during 12 months of specific diet and training in amateur athletes_APPLIED PHYSIOLOGY NUTRITION AND METABOLISM_40_9_938_944__10.1139/apnm-2015-0023_42248_2015
No	Gomez-Huelgas R, Jansen-Chaparro S, Baca-Osorio AJ, Mancera-Romero J, Tinahones FJ, Bernal-López MR. Effects of a long-term lifestyle intervention program with Mediterranean diet and exercise for the management of patients with metabolic syndrome in a primary care setting. Eur J Intern Med. 2015 Jun;26(5):317-23. doi: 10.1016/j.ejim.2015.04.007. Epub 2015 Apr 20. PubMed PMID: 25907985.
No	Huerta S, Li Z, Anthony T, Livingston EH. Feasibility of a supervised inpatient low-calorie diet program for massive weight loss prior to RYGB in superobese patients. Obes Surg. 2010 Feb;20(2):173-80. doi: 10.1007/s11695-009-0001-x. Epub 2009 Oct 28. PubMed PMID: 19862584.
No	Huffman KM, Hawk VH, Henes ST, Ocampo CI, Orenduff MC, Slentz CA, Johnson JL, Houmard JA, Samsa GP, Kraus WE, Bales CW. Exercise effects on lipids in persons with varying dietary patterns-does diet matter if they exercise? Responses in Studies of a Targeted Risk Reduction Intervention through Defined Exercise I. Am Heart J. 2012 Jul;164(1):117-24. doi: 10.1016/j.ahj.2012.04.014. PubMed PMID: 2279…
No	Hull, Michael V.; Neddo, Jonathan; Jagim, Andrew R.; Oliver, Jonathan M.; Greenwood, Mike; Jones, Margaret T._Availability of a sports dietitian may lead to improved performance and recovery of NCAA division I baseball athletes_JOURNAL OF THE INTERNATIONAL SOCIETY OF SPORTS NUTRITION_14____29_10.1186/s12970-017-0187-6_AUG 10 2017_2017
No	Kasımay O, Ergen N, Bilsel S, Kaçar O, Deyneli O, Gogas D, Akalın S, Yeğen BÇ, Kurtel H. Diet-supported aerobic exercise reduces blood endothelin-1 and nitric oxide levels in individuals with impaired glucose tolerance. J Clin Lipidol. 2010 Sep-Oct;4(5):427-34. doi: 10.1016/j.jacl.2010.08.001. Epub 2010 Aug 8. PubMed PMID: 21122687.
No	Kirwan JP, Barkoukis H, Brooks LM, Marchetti CM, Stetzer BP, Gonzalez F. Exercise training and dietary glycemic load may have synergistic effects on insulin resistance in older obese adults. Ann Nutr Metab. 2009;55(4):326-33. doi: 10.1159/000248991. Epub 2009 Oct 16. PubMed PMID: 19844089; PubMed Central PMCID: PMC2853590.
No	Koenigstorfer J, Schmidt WF. Effects of exercise training and a hypocaloric diet on female monozygotic twins in free-living conditions. Physiol Behav. 2011 Oct 24;104(5):838-44. doi: 10.1016/j.physbeh.2011.07.033. Epub 2011 Aug 5. PubMed PMID: 21846473.
No	Kousar R, Burns C, Lewandowski P. A culturally appropriate diet and lifestyle intervention can successfully treat the components of metabolic syndrome in female Pakistani immigrants residing in Melbourne, Australia. Metabolism. 2008 Nov;57(11):1502-8. doi: 10.1016/j.metabol.2008.06.003. PubMed PMID: 18940386.
No	Kraemer WJ, Vingren JL, Silvestre R, Spiering BA, Hatfield DL, Ho JY, Fragala MS, Maresh CM, Volek JS. Effect of adding exercise to a diet containing glucomannan. Metabolism. 2007 Aug;56(8):1149-58. PubMed PMID: 17618964.
No	Kreider RB, Rasmussen C, Kerksick CM, Wilborn C, Taylor L 4th, Campbell B, Magrans-Courtney T, Fogt D, Ferreira M, Li R, Galbreath M, Iosia M, Cooke M, Serra M, Gutierrez J, Byrd M, Kresta JY, Simbo S, Oliver J, Greenwood M. A carbohydrate-restricted diet during resistance training promotes more favorable changes in body composition and markers of health in obese women with and without insulin re…
No	Kreider RB, Serra M, Beavers KM, Moreillon J, Kresta JY, Byrd M, Oliver JM, Gutierrez J, Hudson G, Deike E, Shelmadine B, Leeke P, Rasmussen C, Greenwood M, Cooke MB, Kerksick C, Campbell JK, Beiseigel J, Jonnalagadda SS. A structured diet and exercise program promotes favorable changes in weight loss, body composition, and weight maintenance. J Am Diet Assoc. 2011 Jun;111(6):828-43. doi: 10.1016…
No	Lee A, Karpavicius J, Gasparini E, Forster D. Implementing a diet and exercise program for limiting maternal weight gain in obese pregnant women: a pilot study. Aust N Z J Obstet Gynaecol. 2012 Oct;52(5):427-32. doi: 10.1111/j.1479-828X.2012.01436.x. Epub 2012 Apr 17. PubMed PMID: 22510020.
No	Lin YH, Chu LL, Kao CC, Chen TB, Lee I, Li HC. The Effects of a Diet and Exercise Program for Older Adults With Metabolic Syndrome. J Nurs Res. 2015 Sep;23(3):197-205. doi: 10.1097/jnr.0000000000000078. PubMed PMID: 25741965.
No	Liu WY, Lu DJ, Du XM, Sun JQ, Ge J, Wang RW, Wang R, Zou J, Xu C, Ren J, Wen XF, Liu Y, Cheng SM, Tan X, Pekkala S, Munukka E, Wiklund P, Chen YQ, Gu Q, Xia ZC, Liu JJ, Liu WB, Chen XB, Zhang YM, Li R, Borra RJ, Yao JX, Chen PJ, Cheng S. Effect of aerobic exercise and low carbohydrate diet on pre-diabetic non-alcoholic fatty liver disease in postmenopausal women and middle aged men--the role of g…
No	Lockard B, Earnest CP, Oliver J, Goodenough C, Rasmussen C, Greenwood M, Kreider RB. Retrospective Analysis of Protein- and Carbohydrate-Focused Diets Combined with Exercise on Metabolic Syndrome Prevalence in Overweight and Obese Women. Metab Syndr Relat Disord. 2016 May;14(4):228-37. doi: 10.1089/met.2015.0096. Epub 2015 Nov 10. PubMed PMID: 26554616.
No	Maughan, R. J.; Greenhaff, P. L.; Hespel, P._Dietary supplements for athletes: Emerging trends and recurring themes_JOURNAL OF SPORTS SCIENCES_29__S57_S66__10.1080/02640414.2011.587446_2011_2011
No	McEligot AJ, McMullin J, Pang K, Bone M, Winston S, Ngewa R, Tanjasiri SP. Dietary intakes, obesity and health behaviors in Native Hawaiians residing in Southern California. Hawaii J Med Public Health. 2012 May;71(5):124-8. PubMed PMID: 22737649; PubMed Central PMCID: PMC3360080.
No	Moore, Daniel R.; Camera, Donny M.; Areta, Jose L.; Hawley, John A._Beyond muscle hypertrophy: why dietary protein is important for endurance athletes_APPLIED PHYSIOLOGY NUTRITION AND METABOLISM_39_9_987_997__10.1139/apnm-2013-0591_41883_2014
No	Mulvaney, Allison; Bader, Allison; Clark, Nancy; Herbold, Nancie_Bariatric Surgery and Exercise A Descriptive Survey of Dietary Intake_TOPICS IN CLINICAL NUTRITION_28_2_136_144__10.1097/TIN.0b013e31828d7a3e_APR-JUN 2013_2013
No	Noites A, Pinto J, Freitas CP, Melo C, Albuquerque A, Teixeira M, Mesquita Bastos J. Effects of the Mediterranean diet and exercise in subjects with coronary artery disease. Rev Port Cardiol. 2015 Nov;34(11):655-64. doi: 10.1016/j.repc.2015.05.004. Epub 2015 Oct 20. English, Portuguese. PubMed PMID: 26493478.
No	Palabiyik, Orkide; Karaca, Aziz; Tastekin, Ebru; Yamasan, Bilge Eren; Tokuc, Burcu; Sipahi, Tammam; Vardar, Selma Arzu_The Effect of a High-Protein Diet and Exercise on Cardiac AQP7 and GLUT4 Gene Expression_BIOCHEMICAL GENETICS_54_5_731_745__10.1007/s10528-016-9753-x_42644_2016
No	Paoli, Antonio; Grimaldi, Keith; D'Agostino, Dominic; Cenci, Lorenzo; Moro, Tatiana; Bianco, Antonino; Palma, Antonio_Ketogenic diet does not affect strength performance in elite artistic gymnasts_JOURNAL OF THE INTERNATIONAL SOCIETY OF SPORTS NUTRITION_9____34_10.1186/1550-2783-9-34_JUL 26 2012_2012
No	Pardet, N.; Lemarchand, B.; Gauzere, B. -A._Ultra-trailers' consumption of medicines and dietary supplements, about the Grand Raid 2015_SCIENCE & SPORTS_32_6_344_354__10.1016/j.scispo.2017.05.003_43070_2017
No	Phillips, Stuart M._Dietary protein for athletes: from requirements to metabolic advantage_APPLIED PHYSIOLOGY NUTRITION AND METABOLISM_31_6_647_654__10.1139/H06-035_39052_2006
No	Prokop NW, Duncan LR, Andersen RE. Do Canadian collegiate hockey players accurately perceive body composition changes after unmonitored training and diet? Appl Physiol Nutr Metab. 2015 Oct;40(10):1056-60. doi: 10.1139/apnm-2015-0114. Epub 2015 Jul 6. PubMed PMID: 26394260.
No	Quatromoni, Paula A._A Tale of Two Runners: A Case Report of Athletes' Experiences with Eating Disorders in College_JOURNAL OF THE ACADEMY OF NUTRITION AND DIETETICS_117_1_21_31__10.1016/j.jand.2016.09.032_42736_2017
No	Rafiee B, Morowvat MH, Rahimi-Ghalati N. Comparing the Effectiveness of Dietary Vitamin C and Exercise Interventions on Fertility Parameters in Normal Obese Men. Urol J. 2016 Apr 16;13(2):2635-9. PubMed PMID: 27085565. 487: Matias AB, Taddei UT, Duarte M, Sacco IC. Protocol for evaluating the
No	Rech, L.; Premecz, S.; Jassal, D. S.; Zahradka, P.; Taylor, C. G._Dietary analysis of full marathon runners over 50 years of age: a retrospective study_JOURNAL OF SPORTS MEDICINE AND PHYSICAL FITNESS_55_6_615_620___42156_2015
No	Reid, Karen_Case Study: The Role of Milk in a Dietary Strategy to Increase Muscle Mass and Improve Recovery in an Elite Sprint Kayaker_INTERNATIONAL JOURNAL OF SPORT NUTRITION AND EXERCISE METABOLISM_26_2_179_184__10.1123/ijsnem.2015-0216_42461_2016
No	Rosenkranz, Richard R.; Cook, Chad M.; Haub, Mark D._Endurance training on low-carbohydrate and grain-based diets: A case study_INTERNATIONAL JOURNAL OF SPORT NUTRITION AND EXERCISE METABOLISM_17_3_296_309__10.1123/ijsnem.17.3.296_39234_2007
No	Runhaar J, Deroisy R, van Middelkoop M, Barretta F, Barbetta B, Oei EH, Vroegindeweij D, Giacovelli G, Bruyère O, Rovati LC, Reginster JY, Bierma-Zeinstra SM. The role of diet and exercise and of glucosamine sulfate in the prevention of knee osteoarthritis: Further results from the PRevention of knee Osteoarthritis in Overweight Females (PROOF) study. Semin Arthritis Rheum. 2016 Feb;45(4 Suppl):S…
No	Sreenivasa Baba C, Alexander G, Kalyani B, Pandey R, Rastogi S, Pandey A, Choudhuri G. Effect of exercise and dietary modification on serum aminotransferase levels in patients with nonalcoholic steatohepatitis. J Gastroenterol Hepatol. 2006 Jan;21(1 Pt 1):191-8. PubMed PMID: 16706832.
No	Tan X, Saarinen A, Mikkola TM, Tenhunen J, Martinmäki S, Rahikainen A, Cheng S, Eklund N, Pekkala S, Wiklund P, Munukka E, Wen X, Cong F, Wang X, Zhang Y, Tarkka I, Sun Y, Partinen M, Alen M, Cheng S. Effects of exercise and diet interventions on obesity-related sleep disorders in men: study protocol for a randomized controlled trial. Trials. 2013 Jul 26;14:235. doi: 10.1186/1745-6215-14-235. Pub…
No	Tastekin E, Palabiyik O, Ulucam E, Uzgur S, Karaca A, Vardar SA, Yilmaz A, Aydogdu N. The effect of high protein diet and exercise on irisin, eNOS, and iNOS expressions in kidney. Ren Fail. 2016 Aug;38(7):1107-14. doi: 10.1080/0886022X.2016.1194163. Epub 2016 Jun 8. PubMed PMID: 27277302.
No	Toro, Rocio; Mangas, Alipio; Quezada, Maribel; Rodriguez-Rosety, Manuel; Fournielles, Gabriel; Rodriguez-Rosety, Ignacio; Rodriguez Rosety, Miguel Angel; Angel Alonso, Jose; Jose Garcia-Cozar, Francisco; del Carmen Duran, Maria_DIET AND EXERCISE INFLUENCE ON THE PROTEOMIC PROFILE OF AN ATHLETE POPULATION_NUTRICION HOSPITALARIA_30_5_1110_1117__10.3305/nh.2014.30.5.7697_41944_2014
No	van der Heijden GJ, Sauer PJ, Sunehag AL. Twelve weeks of moderate aerobic exercise without dietary intervention or weight loss does not affect 24-h energy expenditure in lean and obese adolescents. Am J Clin Nutr. 2010 Mar;91(3):589-96. doi: 10.3945/ajcn.2009.28686. Epub 2010 Jan 27. PubMed PMID: 20107196; PubMed Central PMCID: PMC2824153.
No	Varady KA, Lamarche B, Santosa S, Demonty I, Charest A, Jones PJ. Effect of weight loss resulting from a combined low-fat diet/exercise regimen on low-density lipoprotein particle size and distribution in obese women. Metabolism. 2006 Oct;55(10):1302-7. PubMed PMID: 16979399.
No	Villareal DT, Aguirre L, Gurney AB, Waters DL, Sinacore DR, Colombo E, Armamento-Villareal R, Qualls C. Aerobic or Resistance Exercise, or Both, in Dieting Obese Older Adults. N Engl J Med. 2017 May 18;376(20):1943-1955. doi: 10.1056/NEJMoa1616338. PubMed PMID: 28514618; PubMed Central PMCID: PMC5552187. 79: Patti A, Bianco A, Karsten B, Montalto MA, Battaglia G, Bellafiore M, Cassata
No	Volpe SL, Kobusingye H, Bailur S, Stanek E. Effect of diet and exercise on body composition, energy intake and leptin levels in overweight women and men. J Am Coll Nutr. 2008 Apr;27(2):195-208. PubMed PMID: 18689550.
No	von Rosen, P.; Frohm, A.; Kottorp, A.; Friden, C.; Heijne, A._Too little sleep and an unhealthy diet could increase the risk of sustaining a new injury in adolescent elite athletes_SCANDINAVIAN JOURNAL OF MEDICINE & SCIENCE IN SPORTS_27_11_1364_1371__10.1111/sms.12735_43040_2017
No	Wellman NS, Kamp B, Kirk-Sanchez NJ, Johnson PM. Eat better & move more: a community-based program designed to improve diets and increase physical activity among older Americans. Am J Public Health. 2007 Apr;97(4):710-7. Epub 2007 Feb 28. PubMed PMID: 17329647; PubMed Central PMCID: PMC1829349.
No	White DK, Neogi T, Rejeski WJ, Walkup MP, Lewis CE, Nevitt MC, Foy CG, Felson DT; Look AHEAD Research Group. Can an intensive diet and exercise program prevent knee pain among overweight adults at high risk? Arthritis Care Res (Hoboken). 2015 Jul;67(7):965-71. doi: 10.1002/acr.22544. PubMed PMID: 25692781; PubMed Central PMCID: PMC4482772.
No	Yu CC, Sung RY, Hau KT, Lam PK, Nelson EA, So RC. The effect of diet and strength training on obese children's physical self-concept. J Sports Med Phys Fitness. 2008 Mar;48(1):76-82. PubMed PMID: 18212713.
No	Yu, Yang; Yu, Zhiling; Chen, Xiaodong_EFFECT OF DIETARY NUTRITION INTERVENTION ON THE PHYSICAL STAMINA OF FEMALE WRESTLING ATHLETES_CARPATHIAN JOURNAL OF FOOD SCIENCE AND TECHNOLOGY_8_3_71_76___2016_2016
No	Carlsson M, Littbrand H, Gustafson Y, Lundin-Olsson L, Lindelöf N, Rosendahl E, Håglin L. Effects of high-intensity exercise and protein supplement on muscle mass in ADL dependent older people with and without malnutrition: a randomized controlled trial. J Nutr Health Aging. 2011 Aug;15(7):554-60. PubMed PMID: 21808934.
No	Zaheri, Samira; Marandi, Seyed Mohammed_The effect of ginseng supplement on heart rate, systolic and diastolic blood pressure to resistance training in trained males_ARTERY RESEARCH_15__6_11__10.1016/j.artres.2016.06.001_42614_2016
No	Afzalpour, M. E.; Ghasemi, E.; Zarban, A._Effects of 10 weeks of high intensity interval training and green tea supplementation on serum levels of Sirtuin-1 and peroxisome proliferator-activated receptor gamma co-activator 1-alpha in overweight women_SCIENCE & SPORTS_32_2_82_90__10.1016/j.scispo.2016.09.004_42826_2017
No	Arnarson A, Gudny Geirsdottir O, Ramel A, Briem K, Jonsson PV, Thorsdottir I. Effects of whey proteins and carbohydrates on the efficacy of resistance training in elderly people: double blind, randomised controlled trial. Eur J Clin Nutr. 2013 Aug;67(8):821-6. doi: 10.1038/ejcn.2013.40. Epub 2013 Mar 13. PubMed PMID: 23486511.
No	Burke, Louise M.; Hawley, John A.; Wong, Stephen H. S.; Jeukendrup, Asker E._Carbohydrates for training and competition_JOURNAL OF SPORTS SCIENCES_29__S17_S27__10.1080/02640414.2011.585473_2011_2011
No	Burke, Louise M.; Meyer, Nanna L.; Pearce, Jeni_National Nutritional Programs for the 2012 London Olympic Games: A Systematic Approach by Three Different Countries_Nestle Nutrition Institute Workshop Series_76__103_120__10.1159/000350263_2013_2013
No	Burke, Louise M.; Mujika, Inigo_Nutrition for Recovery in Aquatic Sports_INTERNATIONAL JOURNAL OF SPORT NUTRITION AND EXERCISE METABOLISM_24_4_425_436__10.1123/ijsnem.2014-0022_41852_2014
No	Campbell, Bill; Kreider, Richard B.; Ziegenfuss, Tim; La Bounty, Paul; Roberts, Mike; Burke, Darren; Landis, Jamie; Lopez, Hector; Antonio, Jose_International Society of Sports Nutrition position stand: protein and exercise_JOURNAL OF THE INTERNATIONAL SOCIETY OF SPORTS NUTRITION_4____8_10.1186/1550-2783-4-8_39326_2007
No	de Luis DA, Aller R, Izaola O, Sagrado MG, Conde R. Influence of ALA54THR polymorphism of fatty acid binding protein 2 on lifestyle modification response in obese subjects. Ann Nutr Metab. 2006;50(4):354-60. Epub 2006 Jun 28. PubMed PMID: 16809903.
No	Hartman, Joseph W.; Moore, Daniel R.; Phillips, Stuart M._Resistance training reduces whole-body protein turnover and improves net protein retention in untrained young males_APPLIED PHYSIOLOGY NUTRITION AND METABOLISM-PHYSIOLOGIE APPLIQUEE NUTRITION ET METABOLISME_31_5_557_564__10.1139/H06-031_38991_2006
No	Hoffman, Jay R.; Ratamess, Nicholas A.; Kang, Jie; Falvo, Michael J.; Faigenbaum, Avery D._Effects of protein supplementation on muscular performance and resting hormonal changes in college football players_JOURNAL OF SPORTS SCIENCE AND MEDICINE_6_1_85_92___39142_2007
No	Hoffman, Jay R.; Ratamess, Nicholas A.; Tranchina, Christopher P.; Rashti, Stefanie L.; Kang, Jie; Faigenbaum, Avery D._Effect of Protein-Supplement Timing on Strength, Power, and Body-Composition Changes in Resistance-Trained Men_INTERNATIONAL JOURNAL OF SPORT NUTRITION AND EXERCISE METABOLISM_19_2_172_185__10.1123/ijsnem.19.2.172_39904_2009
No	Jager, Ralf; Kerksick, Chad M.; Campbell, Bill I.; Cribb, Paul J.; Wells, Shawn D.; Skwiat, Tim M.; Purpura, Martin; Ziegenfuss, Tim N.; Ferrando, Arny A.; Arent, Shawn M.; Smith-Ryan, Abbie E.; Stout, Jeffrey R.; Arciero, Paul J.; Ormsbee, Michael J.; Taylor, Lem W.; Wilborn, Colin D.; Kalman, Doug S.; Kreider, Richard B.; Willoughby, Darryn S.; Hoffman, Jay R.; Krzykowski, Jamie L.; Antonio, Jo…
No	Kerksick CM, Rasmussen CJ, Lancaster SL, Magu B, Smith P, Melton C, Greenwood M, Almada AL, Earnest CP, Kreider RB. The effects of protein and amino acid supplementation on performance and training adaptations during ten weeks of resistance training. J Strength Cond Res. 2006 Aug;20(3):643-53. PubMed PMID: 16937979.
No	Kerksick, Chad M.; Rasmussen, Christopher J.; Lancaster, Stacy L.; Magu, Bharat; Smith, Penney; Melton, Charles; Greenwood, Michael; Almada, Anthony L.; Earnest, Conrad P.; Kreider, Richard B._The effects of protein and amino acid supplementation on performance and training adaptations during ten weeks of resistance training_JOURNAL OF STRENGTH AND CONDITIONING RESEARCH_20_3_643_653__10.1519/R-17…
No	Naclerio, Fernando; Larumbe-Zabala, Eneko; Ashrafi, Nadia; Seijo, Marco; Nielsen, Birthe; Allgrove, Judith; Earnest, Conrad P._Effects of protein-carbohydrate supplementation on immunity and resistance training outcomes: a double-blind, randomized, controlled clinical trial_EUROPEAN JOURNAL OF APPLIED PHYSIOLOGY_117_2_267_277__10.1007/s00421-016-3520-x_42767_2017
No	Naclerio, Fernando; Seijo, Marco; Larumbe-Zabala, Eneko; Ashrafi, Nadia; Christides, Tatiana; Karsten, Bettina; Nielsen, Birthe V._Effects of Supplementation with Beef or Whey Protein Versus Carbohydrate in Master Triathletes_JOURNAL OF THE AMERICAN COLLEGE OF NUTRITION_36_8_593_601__10.1080/07315724.2017.1335248_2017_2017
No	Wilborn, Colin D.; Taylor, Lem W.; Outlaw, Jordan; Williams, Laura; Campbell, Bill; Foster, Cliffa A.; Smith-Ryan, Abbie; Urbina, Stacie; Hayward, Sara_The Effects of Pre- and Post-Exercise Whey vs. Casein Protein Consumption on Body Composition and Performance Measures in Collegiate Female Athletes_JOURNAL OF SPORTS SCIENCE AND MEDICINE_12_1_74_79___41334_2013
No	Bereket-Yücel S. Creatine supplementation alters homocysteine level in resistance trained men. J Sports Med Phys Fitness. 2015 Apr;55(4):313-9. PubMed PMID: 25853877.
No	Bryhn, Morten_Prevention of Sports Injuries by Marine Omega-3 Fatty Acids_JOURNAL OF THE AMERICAN COLLEGE OF NUTRITION_34__60_61__10.1080/07315724.2015.1080533_SEP 15 2015_2015
No	Bunpo P, Anthony TG. Ascorbic acid supplementation does not alter oxidative stress markers in healthy volunteers engaged in a supervised exercise program. Appl Physiol Nutr Metab. 2016 Feb;41(2):175-80. doi: 10.1139/apnm-2015-0285. Epub 2015 Oct 26. PubMed PMID: 26789096.
No	Cinar V, Mogulkoc R, Baltaci AK, Polat Y. Adrenocorticotropic hormone and cortisol levels in athletes and sedentary subjects at rest and exhaustion: effects of magnesium supplementation. Biol Trace Elem Res. 2008 Mar;121(3):215-20. Epub 2007 Nov 13. PubMed PMID: 17999037.
No	Detopoulou, Paraskevi; Papamikos, Vasilios_Gastrointestinal Bleeding After High Intake of Omega-3 Fatty Acids, Cortisone and Antibiotic Therapy: A Case Study_INTERNATIONAL JOURNAL OF SPORT NUTRITION AND EXERCISE METABOLISM_24_3_253_257__10.1123/ijsnem.2013-0204_41791_2014
No	Haghravan S, Keshavarz SA, Mazaheri R, Alizadeh Z, Mansournia MA. Effect of Omega-3 PUFAs Supplementation with Lifestyle Modification on Anthropometric Indices and Vo2 max in Overweight Women. Arch Iran Med. 2016 May;19(5):342-7. doi: 0161905/AIM.008. PubMed PMID: 27179166.
No	Hoffman, Jay R.; Stout, Jeffrey R.; Harris, Roger C.; Moran, Daniel S._beta-Alanine supplementation and military performance_AMINO ACIDS_47_12_2463_2474__10.1007/s00726-015-2051-9_42339_2015
No	Hoffman, Jay; Ratamess, Nicholas; Kang, Jie; Mangine, Gerald; Faigenbaum, Avery; Stout, Jeffrey_Effect of creatine and beta-alanine supplementation on performance and endocrine responses in strength/power athletes_INTERNATIONAL JOURNAL OF SPORT NUTRITION AND EXERCISE METABOLISM_16_4_430_446__10.1123/ijsnem.16.4.430_38930_2006
No	Ianc D, Serbescu C, Bembea M, Benhamou L, Lespessailles E, Courteix D. Effects of an exercise program and a calcium supplementation on bone in children: a randomized control trial. Int J Sport Nutr Exerc Metab. 2006 Dec;16(6):580-96. PubMed PMID: 17342880.
No	Jenkins, Nathaniel D. M.; Buckner, Samuel L.; Cochrane, Kristen C.; Bergstrom, Haley C.; Goldsmith, Jacob A.; Weir, Joseph P.; Housh, Terry J.; Cramer, Joel T._CLA Supplementation and Aerobic Exercise Lower Blood Triacylglycerol, but Have No Effect on Peak Oxygen Uptake or Cardiorespiratory Fatigue Thresholds_LIPIDS_49_9_871_880__10.1007/s11745-014-3929-0_41883_2014
No	Jouris, Kelly B.; McDaniel, Jennifer L.; Weiss, Edward P._The effect of omega-3 fatty acid supplementation on the inflammatory response to eccentric strength exercise_JOURNAL OF SPORTS SCIENCE AND MEDICINE_10_3_432_438___40787_2011
No	Kreider, Richard B.; Kalman, Douglas S.; Antonio, Jose; Ziegenfuss, Tim N.; Wildman, Robert; Collins, Rick; Candow, Darren G.; Kleiner, Susan M.; Almada, Anthony L.; Lopez, Hector L._International Society of Sports Nutrition position stand: safety and efficacy of creatine supplementation in exercise, sport, and medicine_JOURNAL OF THE INTERNATIONAL SOCIETY OF SPORTS NUTRITION_14____18_10.1186/s12…
No	Louis, J.; Hausswirth, C.; Bieuzen, F.; Brisswalter, J._Influence of a vitamin supplementation on maximal muscular performance during a strength-training program in master athletes_SCIENCE & SPORTS_25_5_253_259__10.1016/j.scispo.2010.03.005_40483_2010
No	Manjarrez-Montes de Oca, Rafael; Farfan-Gonzalez, Fernando; Camarillo-Romero, Socorro; Tlatempa-Sotelo, Patricia; Francisco-Argueelles, Carlos; Kormanowski, Alexander; Gonzalez-Gallego, Javier; Alvear-Ordenes, Ildefonso_Effects of creatine supplementation in taekwondo practitioners_NUTRICION HOSPITALARIA_28_2_391_399__10.3305/nh.2013.28.2.6314_MAR-APR 2013_2013
No	Minegishi Y, Ota N, Soga S, Shimotoyodome A. Effects of Nutritional Supplementation with Milk Fat Globule Membrane on Physical and Muscle Function in Healthy Adults Aged 60 and Over with Semiweekly Light Exercise: A Randomized Double-Blind, Placebo-Controlled Pilot Trial. J Nutr Sci Vitaminol (Tokyo). 2016;62(6):409-415. doi: 10.3177/jnsv.62.409. PubMed PMID: 28202846.
No	Nolasco R, Moreira LD, Bocalini DS, Fronza FC, Marin RV, Lazaretti-Castro M. Effects of vitamin D supplementation on pulmonary function in postmenopausal women following an aquatic exercise program. Arch Endocrinol Metab. 2017 Jan-Feb;61(1):28-35. doi: 10.1590/2359-3997000000211. Epub 2016 Oct 10. PubMed PMID: 27737326.
No	Opala T, Rzymski P, Pischel I, Wilczak M, Wozniak J. Efficacy of 12 weeks supplementation of a botanical extract-based weight loss formula on body weight, body composition and blood chemistry in healthy, overweight subjects--a randomised double-blind placebo-controlled clinical trial. Eur J Med Res. 2006 Aug 30;11(8):343-50. PubMed PMID: 17052970.
No	Paulsen, Goran; Cumming, Kristoffer T.; Holden, Geir; Hallen, Jostein; Ronnestad, Bent Ronny; Sveen, Ole; Skaug, Arne; Paur, Ingvild; Bastani, Nasser E.; Ostgaard, Hege Nymo; Buer, Charlotte; Midttun, Magnus; Freuchen, Fredrik; Wiig, Havard; Ulseth, Elisabeth Tallaksen; Garthe, Ina; Blomhoff, Rune; Benestad, Haakon B.; Raastad, Truls_Vitamin C and E supplementation hampers cellular adaptation to …
No	Percario, Sandro; de Tarso Domingues, Sergio Paulo; Milano Teixeira, Luiz Felipe; Fernandes Vieira, Jose Luiz; de Vasconcelos, Flavio; Ciarrocchi, Daiane Marques; Almeida, Eduardo Dias; Conte, Marcelo_Effects of creatine supplementation on oxidative stress profile of athletes_JOURNAL OF THE INTERNATIONAL SOCIETY OF SPORTS NUTRITION_9____56_10.1186/1550-2783-9-56_DEC 21 2012_2012
No	Rosas, Fabian; Ramirez-Campillo, Rodrigo; Martinez, Cristian; Caniuqueo, Alexis; Canas-Jamet, Rodrigo; McCrudden, Emma; Meylan, Cesar; Moran, Jason; Nakamura, Fabio Y.; Pereira, Lucas A.; Loturco, Irineu; Diaz, Daniela; Izquierdo, Mikel_Effects of Plyometric Training and Beta-Alanine Supplementation on Maximal-Intensity Exercise and Endurance in Female Soccer Players_JOURNAL OF HUMAN KINETICS_58_…
No	Shaw G, Lee-Barthel A, Ross ML, Wang B, Baar K. Vitamin C-enriched gelatin supplementation before intermittent activity augments collagen synthesis. Am J Clin Nutr. 2017 Jan;105(1):136-143. doi: 10.3945/ajcn.116.138594. Epub 2016 Nov 16. PubMed PMID: 27852613; PubMed Central PMCID: PMC5183725.
No	Smith, Abbie E.; Fukuda, David H.; Kendall, Kristina L.; Stout, Jeffrey R._The effects of a pre-workout supplement containing caffeine, creatine, and amino acids during three weeks of high-intensity exercise on aerobic and anaerobic performance_JOURNAL OF THE INTERNATIONAL SOCIETY OF SPORTS NUTRITION_7____10_10.1186/1550-2783-7-10_FEB 15 2010_2010
No	Takahashi M, Miyashita M, Park JH, Kawanishi N, Bae SR, Nakamura Y, Sakamoto S, Suzuki K. Low-volume exercise training and vitamin E supplementation attenuates oxidative stress in postmenopausal women. J Nutr Sci Vitaminol (Tokyo). 2013;59(5):375-83. PubMed PMID: 24418871.
No	Tang FC. Influence of branched-chain amino acid supplementation on urinary protein metabolite concentrations after swimming. J Am Coll Nutr. 2006 Jun;25(3):188-94. PubMed PMID: 16766776.
No	Tartibian B, Maleki BH, Abbasi A. Omega-3 fatty acids supplementation attenuates inflammatory markers after eccentric exercise in untrained men. Clin J Sport Med. 2011 Mar;21(2):131-7. doi: 10.1097/JSM.0b013e31820f8c2f. PubMed PMID: 21358504.
No	Tartibian, Bakhtiar; Maleki, Behzad Hajizadeh; Abbasi, Asghar_The effects of omega-3 supplementation on pulmonary function of young wrestlers during intensive training_JOURNAL OF SCIENCE AND MEDICINE IN SPORT_13_2_281_286__10.1016/j.jsams.2008.12.634_40238_2010
No	Vieillevoye, Stephanie; Poortmans, Jacques R.; Duchateau, Jacques; Carpentier, Alain_Effects of a combined essential amino acids/carbohydrate supplementation on muscle mass, architecture and maximal strength following heavy-load training_EUROPEAN JOURNAL OF APPLIED PHYSIOLOGY_110_3_479_488__10.1007/s00421-010-1520-9_40452_2010
No	Vinciguerra, G.; Belcaro, G.; Bonanni, E.; Cesarone, M. R.; Rotondi, V.; Ledda, A.; Hosoi, M.; Dugall, M.; Cacchio, M.; Cornelli, U._Evaluation of the effects of supplementation with Pycnogenol (R) on fitness in normal subjects with the Army Physical Fitness Test and in performances of athletes in the 100-minute triathlon_JOURNAL OF SPORTS MEDICINE AND PHYSICAL FITNESS_53_6_644_654___41609_2013
No	Altavilla, Cesare; Soledad Prats-Moya, M.; Caballero Perez, Pablo_Hydration and nutrition knowledge in adolescent swimmers. Does water intake affect urine hydration markers after swimming?_INTERNATIONAL JOURNAL OF APPLIED EXERCISE PHYSIOLOGY_6_4_37_45__10.22034/ijaep.v6i4.220_43070_2017
No	Alghadir, A. H.; Gabr, S. A._Efficacy of Rhus coriaria (sumac) juice in reducing muscle pain during aerobic exercise_PHYSIOLOGY INTERNATIONAL_103_2_231_242__10.1556/036.103.2016.2.10_42522_2016
No	Yulia, Cica; Purnamasari, Ira; Khomsan, Ali; Sukandar, Dadang_The Implementation of Nutrition Education "Athena" for Improving Students' Knowledge of Nutrition_Advances in Social Science Education and Humanities Research_56__219_223___2016_2016
No	Havenetidis, Konstantinos_Exercise Performance and Recovery of Muslim Endurance Athletes During Ramadan Fasting_International Journal of Sports Science & Coaching_10_1_51_68__10.1260/1747-9541.10.1.51_42036_2015
No	Krings, Ben M.; Rountree, Jaden A.; McAllister, Matthew J.; Cummings, Patrick M.; Peterson, Timothy J.; Fountain, Brent J.; Smith, JohnEric W._Effects of acute carbohydrate ingestion on anaerobic exercise performance_JOURNAL OF THE INTERNATIONAL SOCIETY OF SPORTS NUTRITION_13____40_10.1186/s12970-016-0152-9_NOV 10 2016_2016
No	Marquet, Laurie-Anne; Brisswalter, Jeanick; Louis, Julien; Tiollier, Eve; Burke, Louise M.; Hawley, John A.; Hausswirth, Christophe_Enhanced Endurance Performance by Periodization of Carbohydrate Intake: "Sleep Low" Strategy_MEDICINE AND SCIENCE IN SPORTS AND EXERCISE_48_4_663_672__10.1249/MSS.0000000000000823_42461_2016
No	Maughan, Ronald J.; Shirreffs, Susan M._Plenary Lecture 2 Nutrition for sports performance: issues and opportunities_PROCEEDINGS OF THE NUTRITION SOCIETY_71_1_112_119__10.1017/S0029665111003211_40940_2012
No	Dalbo VJ, Roberts MD, Stout JR, Kerksick CM. Effect of gender on the metabolic impact of a commercially available thermogenic drink. J Strength Cond Res. 2010 Jun;24(6):1633-42. doi: 10.1519/JSC.0b013e3181db9bbd. PubMed PMID: 20508469.
No	Holway, Francis E.; Spriet, Lawrence L._Sport-specific nutrition: Practical strategies for team sports_JOURNAL OF SPORTS SCIENCES_29__S115_S125__10.1080/02640414.2011.605459_2011_2011
No	Lagowska, Karolina; Kapczuk, Karina; Jeszka, Jan_Nine-month nutritional intervention improves restoration of menses in young female athletes and ballet dancers_JOURNAL OF THE INTERNATIONAL SOCIETY OF SPORTS NUTRITION_11____52_10.1186/s12970-014-0052-9_OCT 31 2014_2014
No	Chia, Michael; Mukherjee, Swarup; Huang, Dynelle_Thirst for Drink Knowledge: How Singaporean Youth Athletes Measure Up in an Exercise Hydration Knowledge Questionnaire_INTERNATIONAL JOURNAL OF SPORTS SCIENCE & COACHING_10_5_841_850__10.1260/1747-9541.10.5.841_42278_2015
No	Armstrong, Lawrence E.; Johnson, Evan C.; Kunces, Laura J.; Ganio, Matthew S.; Judelson, Daniel A.; Kupchak, Brian R.; Vingren, Jakob L.; Munoz, Colleen X.; Huggins, Robert A.; Hydren, Jay R.; Moyen, Nicole E.; Williamson, Keith H._Drinking to Thirst Versus Drinking Ad Libitum During Road Cycling_JOURNAL OF ATHLETIC TRAINING_49_5_624_631__10.4085/1062-6050-49.3.85_SEP-OCT 2014_2014
No	Maughan, R. J.; Meyer, N. L._Hydration during Intense Exercise Training_Nestle Nutrition Institute Workshop Series_76__25_37__10.1159/000350225_2013_2013
No	Betts, James A.; Williams, Clyde_Carbohydrate ingestion during recovery from prolonged exercise_AGRO FOOD INDUSTRY HI-TECH_18_2_50_53___MAR-APR 2007_2007
No	Burke, LM; Loucks, AB; Broad, N_Energy and carbohydrate for training and recovery_JOURNAL OF SPORTS SCIENCES_24_7_675_685__10.1080/02640410500482602_38899_2006
No	Navalta, James Wilfred; McFarlin, Brian Keith; Lyons, Scott; Arnett, Scott Wesley; Schafer, Mark Anthony_Cognitive awareness of carbohydrate intake does not alter exercise-induced lymphocyte apoptosis_CLINICS_66_2_197_202__10.1590/S1807-59322011000200003_2011_2011
No	Clark, Nancy_PROPER NUTRITION FOR ATHLETES: THE MISSING LINK_JOURNAL OF EXERCISE SCIENCE & FITNESS_6_2_130_134___2008_2008
No	Davison, Glen; Marchbank, Tania; March, Daniel S.; Thatcher, Rhys; Playford, Raymond J._Zinc carnosine works with bovine colostrum in truncating heavy exercise-induced increase in gut permeability in healthy volunteers_AMERICAN JOURNAL OF CLINICAL NUTRITION_104_2_526_536__10.3945/ajcn.116.134403_AUG 1 2016_2016
No	de Sousa, Maysa Vieira; Pereira, Rosa Maria R.; Fukui, Rosa; Caparbo, Valeria Falco; Rossi da Silva, Maria Elizabeth_Carbohydrate beverages attenuate bone resorption markers in elite runners_METABOLISM-CLINICAL AND EXPERIMENTAL_63_12_1536_1541__10.1016/j.metabol.2014.08.011_41974_2014
No	Gao, Ying_THE ANTIOXIDANT EFFECT OF COMPOUND E JIAO JIANG ON BALL GAME PLAYERS ENGAGING IN ENDURANCE TRAINING_CARPATHIAN JOURNAL OF FOOD SCIENCE AND TECHNOLOGY_8_1_142_151___2016_2016
No	Hadley, M.; Visser, M. F.; Vander Steen, T._Antioxidant Effect on Urinary Excretion of Malondialdehyde in Non-Athletes During Aerobic Training_INTERNATIONAL JOURNAL FOR VITAMIN AND NUTRITION RESEARCH_79_1_5_13__10.1024/0300-9831.79.1.5_39814_2009
No	Hausswirth, Christophe; Le Meur, Yann_Physiological and Nutritional Aspects of Post-Exercise Recovery Specific Recommendations for Female Athletes_SPORTS MEDICINE_41_10_861_882__10.2165/11593180-000000000-00000_2011_2011
No	Javier Clemente-Suarez, Vicente_Psychophysiological response and energy balance during a 14-h ultraendurance mountain running event_APPLIED PHYSIOLOGY NUTRITION AND METABOLISM_40_3_269_273__10.1139/apnm-2014-0263_42064_2015
No	Jesus Ramos-Campo, Domingo; Avila-Gandia, Vicente; Alacid, Fernando; Soto-Mendez, Fulgencio; Alcaraz, Pedro E.; Javier Lopez-Roman, Francisco; Angel Rubio-Arias, Jacobo_Muscle damage, physiological changes, and energy balance in ultra-endurance mountain-event athletes_APPLIED PHYSIOLOGY NUTRITION AND METABOLISM_41_8_872_878__10.1139/apnm-2016-0093_42583_2016
No	Jowko, Ewa; Sacharuk, Jaroslaw; Balasinska, Bozena; Wilczak, Jacek; Charmas, Malgorzata; Ostaszewski, Piotr; Charmas, Robert_Effect of a Single Dose of Green Tea Polyphenols on the Blood Markers of Exercise-Induced Oxidative Stress in Soccer Players_INTERNATIONAL JOURNAL OF SPORT NUTRITION AND EXERCISE METABOLISM_22_6_486_496__10.1123/ijsnem.22.6.486_41244_2012
No	Lewis, Nathan A.; Newell, John; Burden, Richard; Howatson, Glyn; Pedlar, Charles R._Critical Difference and Biological Variation in Biomarkers of Oxidative Stress and Nutritional Status in Athletes_PLOS ONE_11_3___e0149927_10.1371/journal.pone.0149927_MAR 1 2016_2016
No	Manore, Melinda M.; Kam, Lynn Ciadella; Loucks, Anne B._The female athlete triad: Components, nutrition issues, and health consequences_JOURNAL OF SPORTS SCIENCES_25__S61_S71__10.1080/02640410701607320_2007_2007
No	Martinez-Rodriguez, Alejandro; Vicente-Salar, Nestor; Montero-Carretero, Carlos; Cervello, Eduardo; Roche, Enrique_Nutritional strategies to reach the weight category in judo and karate athletes_ARCHIVES OF BUDO_11__383_393___DEC 7 2015_2015
No	Mendivil CO, Cortés E, Sierra ID, Ramírez A, Molano LM, Tovar LE, Vargas C, Granados N, Pérez CE. Reduction of global cardiovascular risk with nutritional versus nutritional plus physical activity intervention in Colombian adults. Eur J Cardiovasc Prev Rehabil. 2006 Dec;13(6):947-55. PubMed PMID: 17143127.
No	Miller TL, Somarriba G, Kinnamon DD, Weinberg GA, Friedman LB, Scott GB. The effect of a structured exercise program on nutrition and fitness outcomes in human immunodeficiency virus-infected children. AIDS Res Hum Retroviruses. 2010 Mar;26(3):313-9. doi: 10.1089/aid.2009.0198. PubMed PMID: 20218880; PubMed Central PMCID: PMC2864046.
No	Miller, Stephanie M.; Kukuljan, Sonja; Turner, Anne I.; van der Pligt, Paige; Ducher, Gaele_Energy Deficiency, Menstrual Disturbances, and Low Bone Mass: What Do Exercising Australian Women Know About the Female Athlete Triad?_INTERNATIONAL JOURNAL OF SPORT NUTRITION AND EXERCISE METABOLISM_22_2_131_138__10.1123/ijsnem.22.2.131_41000_2012
No	Molina-Lopez, Jorge; Manuel Molina, Jose; Javier Chirosa, Luis; Florea, Daniela; Saez, Laura; Jimenez, Jorge; Planellss, Paloma; Perez de la Cruz, Antonio; Planells, Elena_Implementation of a nutrition education program in a handball team; consequences on nutritional status_NUTRICION HOSPITALARIA_28_4_1065_1076__10.3305/nh.2013.28.4.6600_JUL-AUG 2013_2013
No	Molinero, O.; Marquez, S._Use of nutritional supplements in sports: risks, knowledge, and behavioural-related factors_NUTRICION HOSPITALARIA_24_2_128_134___MAR-APR 2009_2009
No	Mujika, Inigo; Burke, Louise M._Nutrition in Team Sports_ANNALS OF NUTRITION AND METABOLISM_57__26_35__10.1159/000322700_2010_2010
No	Otsuki, Takeshi; Shimizu, Kazuhiro; Iemitsu, Motoyuki; Kono, Ichiro_Chlorella intake attenuates reduced salivary SIgA secretion in kendo training camp participants_NUTRITION JOURNAL_11____103_10.1186/1475-2891-11-103_DEC 11 2012_2012
No	Pettersson, Stefan; Berg, Christina M._Hydration Status in Elite Wrestlers, Judokas, Boxers, and Taekwondo Athletes on Competition Day_INTERNATIONAL JOURNAL OF SPORT NUTRITION AND EXERCISE METABOLISM_24_3_267_275__10.1123/ijsnem.2013-0100_41791_2014
No	Pruitt, Kristopher A.; Hill, Justin M._Optimal pacing and carbohydrate intake strategies for ultramarathons_EUROPEAN JOURNAL OF APPLIED PHYSIOLOGY_117_12_2527_2545__10.1007/s00421-017-3741-7_43070_2017
No	Pyne, David B.; Verhagen, Evert A.; Mountjoy, Margo_Nutrition, Illness, and Injury in Aquatic Sports_INTERNATIONAL JOURNAL OF SPORT NUTRITION AND EXERCISE METABOLISM_24_4_460_469__10.1123/ijsnem.2014-0008_41852_2014
No	Ruchat SM, Davenport MH, Giroux I, Hillier M, Batada A, Sopper MM, Hammond JM, Mottola MF. Nutrition and exercise reduce excessive weight gain in normal-weight pregnant women. Med Sci Sports Exerc. 2012 Aug;44(8):1419-26. doi: 10.1249/MSS.0b013e31825365f1. PubMed PMID: 22453250.
No	Sacks N, Cabral H, Kazis LE, Jarrett KM, Vetter D, Richmond R, Moore TJ. A web-based nutrition program reduces health care costs in employees with cardiac risk factors: before and after cost analysis. J Med Internet Res. 2009 Oct 23;11(4):e43. doi: 10.2196/jmir.1263. PubMed PMID: 19861297; PubMed Central PMCID: PMC2802558.
No	Silva, Henrique; da Silveira, Mariana Cassanha; Monteiro de Araujo, Nathalia Tassila; de Moraes, Silvana Soares; Amaro, Suellen; Araujo, Marco Antonio; Alvarenga, Mariana Lindenberg_Assesment of knowledge in sports nutrition with physical education professionals in a Sao Paulo Sport Club_RBNE-REVISTA BRASILEIRA DE NUTRICAO ESPORTIVA_10_56_241_247___MAR-APR 2016_2016
No	Slater, Joanne; McLay-Cooke, Rebecca; Brown, Rachel; Black, Katherine_Female Recreational Exercisers at Risk for Low Energy Availability_INTERNATIONAL JOURNAL OF SPORT NUTRITION AND EXERCISE METABOLISM_26_5_421_427__10.1123/ijsnem.2015-0245_42644_2016
No	Thorndike AN, Sonnenberg L, Healey E, Myint-U K, Kvedar JC, Regan S. Prevention of weight gain following a worksite nutrition and exercise program: a randomized controlled trial. Am J Prev Med. 2012 Jul;43(1):27-33. doi: 10.1016/j.amepre.2012.02.029. PubMed PMID: 22704742; PubMed Central PMCID: PMC3377937.
No	Trappe S, Creer A, Minchev K, Slivka D, Louis E, Luden N, Trappe T. Human soleus single muscle fiber function with exercise or nutrition countermeasures during 60 days of bed rest. Am J Physiol Regul Integr Comp Physiol. 2008 Mar;294(3):R939-47. Epub 2007 Dec 19. PubMed PMID: 18094071.
No	Wang, Jiqiang_BODY EFFECT AND FOOD NUTRITION REGULATION RESEARCH ON ATHLETES' AFTER TRAINING_CARPATHIAN JOURNAL OF FOOD SCIENCE AND TECHNOLOGY_8_4_176_184___2016_2016
No	Westcott WL, Apovian CM, Puhala K, Corina L, Larosa Loud R, Whitehead S, Blum K, DiNubile N. Nutrition programs enhance exercise effects on body composition and resting blood pressure. Phys Sportsmed. 2013 Sep;41(3):85-91. doi: 10.3810/psm.2013.09.2027. PubMed PMID: 24113706.
No	Garelnabi M, Veledar E, White-Welkley J, Santanam N, Abramson J, Weintraub W, Parthasarathy S. Vitamin E differentially affects short term exercise induced changes in oxidative stress, lipids, and inflammatory markers. Nutr Metab Cardiovasc Dis. 2012 Oct;22(10):907-13. doi: 10.1016/j.numecd.2011.03.002. Epub 2011 Jul 22. PubMed PMID: 21782401; PubMed Central PMCID: PMC3204319.
No	Ibrahim, Syed_ENHANCEMENT OF SPORTS PERFORMAMCE -IMPACT OF INDIAN GOOSBERRY (PHYLLANTHUS EMBLICA LINN) ON ATHLETES-AN ANALYTICAL STUDY_INTERNATIONAL JOURNAL OF PHARMACEUTICAL RESEARCH AND ALLIED SCIENCES_6_1_15_21___2017_2017
No	Impey, Samuel G.; Hammond, Kelly M.; Shepherd, Sam O.; Sharples, Adam P.; Stewart, Claire; Limb, Marie; Smith, Kenneth; Philp, Andrew; Jeromson, Stewart; Hamilton, D. Lee; Close, Graeme L.; Morton, James P._Fuel for the work required: a practical approach to amalgamating train-low paradigms for endurance athletes_PHYSIOLOGICAL REPORTS_4_10____10.14814/phy2.12803_42491_2016
No	Kalantarian, Haik; Lee, Sunghoon Ivan; Mishra, Anurag; Ghasemzadeh, Hassan; Liu, Jason; Sarrafzadeh, Majid_Multimodal Energy Expenditure Calculation for Pervasive Health: A Data Fusion Model using Wearable Sensors_International Conference on Pervasive Computing and Communications___676_681___2013_2013
No	Kasper, Andreas M.; Cocking, Scott; Cockayne, Molly; Barnard, Marcus; Tench, Jake; Parker, Liam; McAndrew, John; Langan-Evans, Carl; Close, Graeme L.; Morton, James P._Carbohydrate mouth rinse and caffeine improves high-intensity interval running capacity when carbohydrate restricted_EUROPEAN JOURNAL OF SPORT SCIENCE_16_5_560_568__10.1080/17461391.2015.1041063_2016_2016
No	Ota, Noriyasu; Soga, Satoko; Shimotoyodome, Akira_Daily consumption of tea catechins improves aerobic capacity in healthy male adults: a randomized double-blind, placebo-controlled, crossover trial_BIOSCIENCE BIOTECHNOLOGY AND BIOCHEMISTRY_80_12_2412_2417__10.1080/09168451.2016.1224638_2016_2016
No	Magal, Meir; Cain, Rebekah J.; Long, Josh C.; Thomas, Kathleen S._Pre-Practice Hydration Status and the Effects of Hydration Regimen on Collegiate Division III Male Athletes_JOURNAL OF SPORTS SCIENCE AND MEDICINE_14_1_23_28___42064_2015
No	Maroon JC, Mathyssek CM, Bost JW, Amos A, Winkelman R, Yates AP, Duca MA, Norwig JA. Vitamin D profile in National Football League players. Am J Sports Med. 2015 May;43(5):1241-5. doi: 10.1177/0363546514567297. Epub 2015 Feb 3. PubMed PMID: 25649084.
No	Taylor, Conor; Bartlett, Jonathan D.; van de Graaf, Christian Soler; Louhelainen, Jari; Coyne, Vicki; Iqbal, Zafar; MacLaren, Don P. M.; Gregson, Warren; Close, Graeme L.; Morton, James P._Protein ingestion does not impair exercise-induced AMPK signalling when in a glycogen-depleted state: implications for train-low compete-high_EUROPEAN JOURNAL OF APPLIED PHYSIOLOGY_113_6_1457_1468__10.1007/s004…
No	Shirreffs, Susan M.; Casa, Douglas J.; Carter, Robert, III_Fluid needs for training and competition in athletics_JOURNAL OF SPORTS SCIENCES_25__S83_S91__10.1080/02640410701607353_2007_2007
No	Hartman JW, Tang JE, Wilkinson SB, Tarnopolsky MA, Lawrence RL, Fullerton AV, Phillips SM. Consumption of fat-free fluid milk after resistance exercise promotes greater lean mass accretion than does consumption of soy or carbohydrate in young, novice, male weightlifters. Am J Clin Nutr. 2007 Aug;86(2):373-81. PubMed PMID: 17684208.
No	Mudge AM, Giebel AJ, Cutler AJ. Exercising body and mind: an integrated approach to functional independence in hospitalized older people. J Am Geriatr Soc. 2008 Apr;56(4):630-5. doi: 10.1111/j.1532-5415.2007.01607.x. Epub 2008 Jan 16. PubMed PMID: 18205759.
No	Abreu EL, Cheng AL, Kelly PJ, Chertoff K, Brotto L, Griffith E, Kinder G, Uridge T, Zachow R, Brotto M. Skeletal muscle troponin as a novel biomarker to enhance assessment of the impact of strength training on fall prevention in the older adults. Nurs Res. 2014 Mar-Apr;63(2):75-82. doi: 10.1097/NNR.0000000000000018. PubMed PMID: 24589644.
No	Adell E, Wehmhörner S, Rydwik E. The test-retest reliability of 10 meters maximal walking speed in older people living in a residential care unit. J Geriatr Phys Ther. 2013 Apr-Jun;36(2):74-7. doi: 10.1519/JPT.0b013e318264b8ed. PubMed PMID: 22874880.
No	Agmon M, Kelly VE, Logsdon RG, Nguyen H, Belza B. The Effects of EnhanceFitness (EF) training on dual-task walking in older adults. J Appl Gerontol. 2015 Apr;34(3):NP128-42. doi: 10.1177/0733464812465921. Epub 2012 Dec 11. PubMed PMID: 25765823.
No	Aldred S, Rohalu M. A moderate intensity exercise program did not increase the oxidative stress in older adults. Arch Gerontol Geriatr. 2011 Nov-Dec;53(3):350-3. doi: 10.1016/j.archger.2010.12.002. Epub 2011 Jan 13. PubMed PMID: 21236502.
No	Alfieri FM, Riberto M, Abril-Carreres A, Boldó-Alcaine M, Rusca-Castellet E, Garreta-Figuera R, Battistella LR. Effectiveness of an exercise program on postural control in frail older adults. Clin Interv Aging. 2012;7:593-8. doi: 10.2147/CIA.S36027. Epub 2012 Dec 18. PubMed PMID: 23269865; PubMed Central PMCID: PMC3529636.
No	Alghadir AH, Gabr SA, Al-Eisa ES. Effects of Moderate Aerobic Exercise on Cognitive Abilities and Redox State Biomarkers in Older Adults. Oxid Med Cell Longev. 2016;2016:2545168. doi: 10.1155/2016/2545168. Epub 2016 Apr 18. PubMed PMID: 27195073; PubMed Central PMCID: PMC4852338.
No	Anderson-Hanley C, Nimon JP, Westen SC. Cognitive health benefits of strengthening exercise for community-dwelling older adults. J Clin Exp Neuropsychol. 2010 Nov;32(9):996-1001. doi: 10.1080/13803391003662702. Epub 2010 Apr 20. PubMed PMID: 20408001.
No	Ansai JH, de Andrade LP, de Souza Buto MS, de Vassimon Barroso V, Farche AC, Rossi PG, de Medeiros Takahashi AC. Effects of the Addition of a Dual Task to a Supervised Physical Exercise Program on Older Adults' Cognitive Performance. J Aging Phys Act. 2017 Apr;25(2):234-239. doi: 10.1123/japa.2016-0094. Epub 2016 Oct 5. PubMed PMID: 27705074.
No	Anton SD, Manini TM, Milsom VA, Dubyak P, Cesari M, Cheng J, Daniels MJ, Marsiske M, Pahor M, Leeuwenburgh C, Perri MG. Effects of a weight loss plus exercise program on physical function in overweight, older women: a randomized controlled trial. Clin Interv Aging. 2011;6:141-9. doi: 10.2147/CIA.S17001. Epub 2011 Jun 15. PubMed PMID: 21753869; PubMed Central PMCID: PMC3131984.
No	Arai T, Obuchi S, Inaba Y, Nagasawa H, Shiba Y, Watanabe S, Kimura K, Kojima M. The effects of short-term exercise intervention on falls self-efficacy and the relationship between changes in physical function and falls self-efficacy in Japanese older people: a randomized controlled trial. Am J Phys Med Rehabil. 2007 Feb;86(2):133-41. PubMed PMID: 17251695.
No	Aranda-García S, Iricibar A, Planas A, Prat-Subiran JA, Angulo-Barroso RM. Comparative effects of horse exercise versus traditional exercise programs on gait, muscle strength, and body balance in healthy older adults. J Aging Phys Act. 2015 Jan;23(1):78-89. doi: 10.1123/japa.2012-0326. Epub 2014 Jan 14. PubMed PMID: 24425454.
No	Arnold C, Lanovaz J, Oates A, Craven B, Butcher S. The effect of adding core stability training to a standard balance exercise program on sit to stand performance in older adults: a pilot study. J Aging Phys Act. 2015 Jan;23(1):95-102. doi: 10.1123/japa.2013-0115. Epub 2014 Jan 21. PubMed PMID: 24451365.
No	Ashari A, Hamid TA, Hussain MR, Hill KD. Effectiveness of Individualized Home-Based Exercise on Turning and Balance Performance Among Adults Older than 50 yrs: A Randomized Controlled Trial. Am J Phys Med Rehabil. 2016 May;95(5):355-65. doi: 10.1097/PHM.0000000000000388. PubMed PMID: 26418489.
No	Awick EA, Ehlers D, Fanning J, Phillips SM, Wójcicki T, Mackenzie MJ, Motl R, McAuley E. Effects of a Home-Based DVD-Delivered Physical Activity Program on Self-Esteem in Older Adults: Results From a Randomized Controlled Trial. Psychosom Med. 2017 Jan;79(1):71-80. doi: 10.1097/PSY.0000000000000358. PubMed PMID: 27359182; PubMed Central PMCID: PMC5182156.
No	Azizan A, Justine M. Effects of a Behavioral and Exercise Program on Depression and Quality of Life in Community-Dwelling Older Adults: A Controlled, Quasi-Experimental Study. J Gerontol Nurs. 2016 Feb;42(2):45-54. doi: 10.3928/00989134-20151124-01. Epub 2015 Dec 9. PubMed PMID: 26651863.
No	Bamgbade S, Dearmon V. Fall Prevention for Older Adults Receiving Home Healthcare. Home Healthc Now. 2016 Feb;34(2):68-75. doi: 10.1097/NHH.0000000000000333. PubMed PMID: 26835805. 573: Bustamante EE, Davis CL, Frazier SL, Rusch D, Fogg LF, Atkins MS, Marquez
No	Barnes DE, Mehling W, Wu E, Beristianos M, Yaffe K, Skultety K, Chesney MA. Preventing loss of independence through exercise (PLIÉ): a pilot clinical trial in older adults with dementia. PLoS One. 2015 Feb 11;10(2):e0113367. doi: 10.1371/journal.pone.0113367. eCollection 2015. PubMed PMID: 25671576; PubMed Central PMCID: PMC4324943.
No	Batra A, Coxe S, Page TF, Melchior M, Palmer RC. Evaluating the Factors Associated With the Completion of a Community-Based Group Exercise Program Among Older Women. J Aging Phys Act. 2016 Oct;24(4):649-658. Epub 2016 Aug 24. PubMed PMID: 27122546.
No	Beauchamp MR, Harden SM, Wolf SA, Rhodes RE, Liu Y, Dunlop WL, Schmader T, Sheel AW, Zumbo BD, Estabrooks PA. GrOup based physical Activity for oLder adults (GOAL) randomized controlled trial: study protocol. BMC Public Health. 2015 Jun 27;15:592. doi: 10.1186/s12889-015-1909-9. PubMed PMID: 26116237; PubMed Central PMCID: PMC4483226.
No	Bellumori M, Uygur M, Knight CA. High-Speed Cycling Intervention Improves Rate-Dependent Mobility in Older Adults. Med Sci Sports Exerc. 2017 Jan;49(1):106-114. PubMed PMID: 27501360; PubMed Central PMCID: PMC5161700.
No	Bento P CB, Pereira G, Ugrinowitsch C, Rodacki A LF. The effects of a water-based exercise program on strength and functionality of older adults. J Aging Phys Act. 2012 Oct;20(4):469-83. Epub 2012 Jun 18. PubMed PMID: 22714953.
No	Bento PC, Lopes Mde F, Cebolla EC, Wolf R, Rodacki AL. Effects of Water-Based Training on Static and Dynamic Balance of Older Women. Rejuvenation Res. 2015 Aug;18(4):326-31. doi: 10.1089/rej.2014.1650. PubMed PMID: 25708712.
No	Bird M, Hill KD, Ball M, Hetherington S, Williams AD. The long-term benefits of a multi-component exercise intervention to balance and mobility in healthy older adults. Arch Gerontol Geriatr. 2011 Mar-Apr;52(2):211-6. doi: 10.1016/j.archger.2010.03.021. Epub 2010 Apr 22. PubMed PMID: 20416959.
No	Bird ML, Hill K, Ball M, Williams AD. Effects of resistance- and flexibility-exercise interventions on balance and related measures in older adults. J Aging Phys Act. 2009 Oct;17(4):444-54. PubMed PMID: 19940323.
No	Bishop MD, Meuleman J, Robinson M, Light KE. Influence of pain and depression on fear of falling, mobility, and balance in older male veterans. J Rehabil Res Dev. 2007;44(5):675-83. PubMed PMID: 17943679.
No	Bishop MD, Patterson TS, Romero S, Light KE. Improved fall-related efficacy in older adults related to changes in dynamic gait ability. Phys Ther. 2010 Nov;90(11):1598-606. doi: 10.2522/ptj.20090284. Epub 2010 Aug 12. PubMed PMID: 20705683.
No	Bishop MD, Robinson ME, Light KE. Tobacco use and recovery of gait and balance function in older adults. Arch Phys Med Rehabil. 2009 Sep;90(9):1613-8. doi: 10.1016/j.apmr.2009.02.025. PubMed PMID: 19735791.
No	Björkman MP, Pilvi TK, Kekkonen RA, Korpela R, Tilvis RS. Similar effects of leucine rich and regular dairy products on muscle mass and functions of older polymyalgia rheumatica patients: a randomized crossover trial. J Nutr Health Aging. 2011 Jun;15(6):462-7. PubMed PMID: 21623468.
No	Boa Sorte Silva NC, Gregory MA, Gill DP, Petrella RJ. Multiple-modality exercise and mind-motor training to improve cardiovascular health and fitness in older adults at risk for cognitive impairment: A randomized controlled trial. Arch Gerontol Geriatr. 2017 Jan - Feb;68:149-160. doi: 10.1016/j.archger.2016.10.009. Epub 2016 Oct 24. PubMed PMID: 27810663.
No	Boeer J, Mueller O, Krauss I, Haupt G, Axmann D, Horstmann T. Effects of a sensory-motor exercise program for older adults with osteoarthritis or prosthesis of the hip using measurements made by the Posturomed oscillatory platform. J Geriatr Phys Ther. 2010 Jan-Mar;33(1):10-5. PubMed PMID: 20503728.
No	Bolam KA, Skinner TL, Jenkins DG, Galvão DA, Taaffe DR. The Osteogenic Effect of Impact-Loading and Resistance Exercise on Bone Mineral Density in Middle-Aged and Older Men: A Pilot Study. Gerontology. 2015;62(1):22-32. doi: 10.1159/000435837. Epub 2015 Jul 23. PubMed PMID: 26226987.
No	Bonnefoy M, Boutitie F, Mercier C, Gueyffier F, Carre C, Guetemme G, Ravis B, Laville M, Cornu C. Efficacy of a home-based intervention programme on the physical activity level and functional ability of older people using domestic services: a randomised study. J Nutr Health Aging. 2012 Apr;16(4):370-7. PubMed PMID: 22499461.
No	Brach JS, Lowry K, Perera S, Hornyak V, Wert D, Studenski SA, VanSwearingen JM. Improving motor control in walking: a randomized clinical trial in older adults with subclinical walking difficulty. Arch Phys Med Rehabil. 2015 Mar;96(3):388-94. doi: 10.1016/j.apmr.2014.10.018. Epub 2014 Nov 10. PubMed PMID: 25448244; PubMed Central PMCID: PMC4850731.
No	Brach JS, Perera S, Gilmore S, VanSwearingen JM, Brodine D, Nadkarni NK, Ricci E. Effectiveness of a Timing and Coordination Group Exercise Program to Improve Mobility in Community-Dwelling Older Adults: A Randomized Clinical Trial. JAMA Intern Med. 2017 Oct 1;177(10):1437-1444. doi: 10.1001/jamainternmed.2017.3609. PubMed PMID: 28806436; PubMed Central PMCID: PMC5710210.
No	Brach JS, Perera S, Gilmore S, VanSwearingen JM, Brodine D, Wert D, Nadkarni NK, Ricci E. Stakeholder involvement in the design of a patient-centered comparative effectiveness trial of the "On the Move" group exercise program in community-dwelling older adults. Contemp Clin Trials. 2016 Sep;50:135-42. doi: 10.1016/j.cct.2016.08.003. Epub 2016 Aug 10. PubMed PMID: 27521806; PubMed Central PMCID: P…
No	Brauer SG, Neros C, Woollacott M. Balance control in the elderly: do Masters athletes show more efficient balance responses than healthy older adults? Aging Clin Exp Res. 2008 Oct;20(5):406-11. PubMed PMID: 19039281. 3058: Sakamoto S, Yokoyama N, Tamori Y, Akutsu K, Hashimoto H, Takeshita S.
No	Brauer, Sandra G.; Neros, Christina; Woollacott, Marjorie_Balance control in the elderly: do Masters athletes show more efficient balance responses than healthy older adults?_AGING CLINICAL AND EXPERIMENTAL RESEARCH_20_5_406_411___39722_2008
No	Brenes GA, Williamson JD, Messier SP, Rejeski WJ, Pahor M, Ip E, Penninx BW. Treatment of minor depression in older adults: a pilot study comparing sertraline and exercise. Aging Ment Health. 2007 Jan;11(1):61-8. PubMed PMID: 17164159; PubMed Central PMCID: PMC2885010.
No	Burton E, Lewin G, Clemson L, Boldy D. Effectiveness of a lifestyle exercise program for older people receiving a restorative home care service: a pragmatic randomized controlled trial. Clin Interv Aging. 2013;8:1591-601. doi: 10.2147/CIA.S44614. Epub 2013 Dec 2. PubMed PMID: 24324331; PubMed Central PMCID: PMC3854921.
No	Cancela JM, Vila Suárez MH, Vasconcelos J, Lima A, Ayán C. Efficacy of Brain Gym Training on the Cognitive Performance and Fitness Level of Active Older Adults: A Preliminary Study. J Aging Phys Act. 2015 Oct;23(4):653-8. doi: 10.1123/japa.2014-0044. Epub 2015 Feb 2. PubMed PMID: 25642951.
No	Carande-Kulis V, Stevens JA, Florence CS, Beattie BL, Arias I. A cost-benefit analysis of three older adult fall prevention interventions. J Safety Res. 2015 Feb;52:65-70. doi: 10.1016/j.jsr.2014.12.007. Epub 2015 Jan 6. PubMed PMID: 25662884.
No	Carlson LA, Koch AJ, Lawrence M. Influence of the Flo-Dynamics Movement System intervention on measures of performance in older persons. Clin Interv Aging. 2013;8:905-11. doi: 10.2147/CIA.S47799. Epub 2013 Jul 16. PubMed PMID: 23898225; PubMed Central PMCID: PMC3718767.
No	Carvalho J, Marques E, Ascensão A, Magalhães J, Marques F, Mota J. Multicomponent exercise program improves blood lipid profile and antioxidant capacity in older women. Arch Gerontol Geriatr. 2010 Jul-Aug;51(1):1-5. doi: 10.1016/j.archger.2009.05.020. Epub 2009 Jul 3. PubMed PMID: 19577313.
No	Carvalho J, Marques E, Soares JM, Mota J. Isokinetic strength benefits after 24 weeks of multicomponent exercise training and combined exercise training in older adults. Aging Clin Exp Res. 2010 Feb;22(1):63-9. doi: 10.3275/6589. Epub 2009 Nov 6. PubMed PMID: 19920406.
No	Cecchi F, Pasquini G, Chiti M, Molino Lova R, Enock E, Nofri G, Paperini A, Conti AA, Mannoni A, Macchi C. Physical activity and performance in older persons with musculoskeletal impairment: results of a pilot study with 9-month follow-up. Aging Clin Exp Res. 2009 Apr;21(2):122-8. PubMed PMID: 19448383.
No	Chan SY, Kuo CC, Chen KM, Tseng WS, Huang HT, Li CH. Health Promotion Outcomes of a Newly Developed Elastic Band Exercise Program for Older Adults in the Community: A Pilot Test. J Nurs Res. 2016 Jun;24(2):137-44. doi: 10.1097/jnr.0000000000000099. PubMed PMID: 26258390.
No	Chang FH, Latham NK, Ni P, Jette AM. Does self-efficacy mediate functional change in older adults participating in an exercise program after hip fracture? A randomized controlled trial. Arch Phys Med Rehabil. 2015 Jun;96(6):1014-1020.e1. doi: 10.1016/j.apmr.2015.02.009. Epub 2015 Feb 18. PubMed PMID: 25701101; PubMed Central PMCID: PMC4600403.
No	Chang PS, Knobf MT, Funk M, Oh B. Feasibility and Acceptability of Qigong Exercise in Community-Dwelling Older Adults in the United States. J Altern Complement Med. 2018 Jan;24(1):48-54. doi: 10.1089/acm.2017.0096. Epub 2017 Jul 14. PubMed PMID: 28708414. 41: Kanegusuku H, Silva-Batista C, Peçanha T, Nieuwboer A, Silva ND Jr, Costa LA,
No	Chen KM, Chen MH, Chao HC, Hung HM, Lin HS, Li CH. Sleep quality, depression state, and health status of older adults after silver yoga exercises: cluster randomized trial. Int J Nurs Stud. 2009 Feb;46(2):154-63. doi: 10.1016/j.ijnurstu.2008.09.005. Epub 2008 Oct 22. PubMed PMID: 18947826.
No	Chen KM, Chen WT, Huang MF. Development of the simplified Tai Chi exercise program (STEP) for frail older adults. Complement Ther Med. 2006 Sep;14(3):200-6. Epub 2006 Jun 19. PubMed PMID: 16911900.
No	Chen KM, Huang HT, Cheng YY, Li CH, Chang YH. Sleep quality and depression of nursing home older adults in wheelchairs after exercises. Nurs Outlook. 2015 May-Jun;63(3):357-65. doi: 10.1016/j.outlook.2014.08.010. Epub 2014 Aug 23. PubMed PMID: 25261385.
No	Chen KM, Kuo CC, Chang YH, Huang HT, Cheng YY. Resistance Band Exercises Reduce Depression and Behavioral Problems of Wheelchair-Bound Older Adults with Dementia: A Cluster-Randomized Controlled Trial. J Am Geriatr Soc. 2017 Feb;65(2):356-363. doi: 10.1111/jgs.14526. Epub 2016 Nov 23. PubMed PMID: 27879982.
No	Chen KM, Li CH, Chang YH, Huang HT, Cheng YY. An elastic band exercise program for older adults using wheelchairs in Taiwan nursing homes: a cluster randomized trial. Int J Nurs Stud. 2015 Jan;52(1):30-8. doi: 10.1016/j.ijnurstu.2014.06.005. Epub 2014 Jun 19. PubMed PMID: 25037651.
No	Chen KM, Li CH, Huang HT, Cheng YY. Feasible modalities and long-term effects of elastic band exercises in nursing home older adults in wheelchairs: A cluster randomized controlled trial. Int J Nurs Stud. 2016 Mar;55:4-14. doi: 10.1016/j.ijnurstu.2015.11.004. Epub 2015 Nov 28. PubMed PMID: 26655368.
No	Chen KM, Lin JN, Lin HS, Wu HC, Chen WT, Li CH, Kai Lo S. The effects of a Simplified Tai-Chi Exercise Program (STEP) on the physical health of older adults living in long-term care facilities: a single group design with multiple time points. Int J Nurs Stud. 2008 Apr;45(4):501-7. Epub 2007 Jan 11. PubMed PMID: 17222413.
No	Chen KM, Tseng WS, Chang YH, Huang HT, Li CH. Feasibility appraisal of an elastic band exercise program for older adults in wheelchairs. Geriatr Nurs. 2013 Sep-Oct;34(5):373-6. doi: 10.1016/j.gerinurse.2013.05.005. Epub 2013 Jun 6. PubMed PMID: 23747139.
No	Chen LJ, Fox KR, Ku PW, Chang YW. Effects of Aquatic Exercise on Sleep in Older Adults with Mild Sleep Impairment: a Randomized Controlled Trial. Int J Behav Med. 2016 Aug;23(4):501-6. doi: 10.1007/s12529-015-9492-0. PubMed PMID: 26025630.
No	Chen MC, Chen KM, Chang CL, Chang YH, Cheng YY, Huang HT. Elastic Band Exercises Improved Activities of Daily Living and Functional Fitness of Wheelchair-bound Older Adults with Cognitive Impairment: A Cluster Randomized Controlled Trial. Am J Phys Med Rehabil. 2016 Nov;95(11):789-799. PubMed PMID: 27149585.
No	Chen MC, Liu HE, Huang HY, Chiou AF. The effect of a simple traditional exercise programme (Baduanjin exercise) on sleep quality of older adults: a randomized controlled trial. Int J Nurs Stud. 2012 Mar;49(3):265-73. doi: 10.1016/j.ijnurstu.2011.09.009. Epub 2011 Sep 29. PubMed PMID: 21963235.
No	Cheung C, Wyman JF, Resnick B, Savik K. Yoga for managing knee osteoarthritis in older women: a pilot randomized controlled trial. BMC Complement Altern Med. 2014 May 18;14:160. doi: 10.1186/1472-6882-14-160. PubMed PMID: 24886638; PubMed Central PMCID: PMC4038088.
No	Chiang KC, Seman L, Belza B, Tsai JH. "It is our exercise family": experiences of ethnic older adults in a group-based exercise program. Prev Chronic Dis. 2008 Jan;5(1):A05. Epub 2007 Dec 15. Erratum in: Prev Chronic Dis. 2008 Apr;5(2):A70. PubMed PMID: 18081994; PubMed Central PMCID: PMC2248786.
No	Chopp-Hurley JN, Brenneman EC, Wiebenga EG, Bulbrook B, Keir PJ, Maly MR. Randomized Controlled Trial Investigating the Role of Exercise in the Workplace to Improve Work Ability, Performance, and Patient-Reported Symptoms Among Older Workers With Osteoarthritis. J Occup Environ Med. 2017 Jun;59(6):550-556. doi: 10.1097/JOM.0000000000001020. PubMed PMID: 28379878.
No	Clark IN, Baker F, Taylor NF. The Effects of Live Patterned Sensory Enhancement on Group Exercise Participation and Mood in Older Adults in Rehabilitation. J Music Ther. 2012 Summer;49(2):180-204. PubMed PMID: 26753217.
No	Courtney M, Edwards H, Chang A, Parker A, Finlayson K, Hamilton K. Fewer emergency readmissions and better quality of life for older adults at risk of hospital readmission: a randomized controlled trial to determine the effectiveness of a 24-week exercise and telephone follow-up program. J Am Geriatr Soc. 2009 Mar;57(3):395-402. doi: 10.1111/j.1532-5415.2009.02138.x. Epub 2009 Feb 23. PubMed PMID…
No	Daniels S, Wilke N, Ertl K, Fletcher K, Whittle J. Group Cohesion in a Formal Exercise Program Composed of Predominantly Older Men. J Gerontol Nurs. 2016 Aug 1;42(8):18-23. doi: 10.3928/00989134-20160406-03. Epub 2016 Apr 11. PubMed PMID: 27064608.
No	Day L, Hill KD, Jolley D, Cicuttini F, Flicker L, Segal L. Impact of tai chi on impairment, functional limitation, and disability among preclinically disabled older people: a randomized controlled trial. Arch Phys Med Rehabil. 2012 Aug;93(8):1400-7. doi: 10.1016/j.apmr.2012.03.018. Epub 2012 Mar 28. PubMed PMID: 22465404.
No	Day L, Hill KD, Stathakis VZ, Flicker L, Segal L, Cicuttini F, Jolley D. Impact of tai-chi on falls among preclinically disabled older people. A randomized controlled trial. J Am Med Dir Assoc. 2015 May 1;16(5):420-6. doi: 10.1016/j.jamda.2015.01.089. Epub 2015 Mar 10. PubMed PMID: 25769960.
No	de Morton NA, Keating JL, Berlowitz DJ, Jackson B, Lim WK. Additional exercise does not change hospital or patient outcomes in older medical patients: a controlled clinical trial. Aust J Physiother. 2007;53(2):105-11. PubMed PMID: 17535146.
No	de Negreiros Cabral K, Perracini MR, Soares AT, de Cristo Stein F, Sera CT, Tiedemann A, Sherrington C, Filho WJ, Paschoal SM. Effectiveness of a multifactorial falls prevention program in community-dwelling older people when compared to usual care: study protocol for a randomised controlled trial (Prevquedas Brazil). BMC Geriatr. 2013 Mar 15;13:27. doi: 10.1186/1471-2318-13-27. PubMed PMID: 2349…
No	do Rosario JT, da Fonseca Martins NS, Peixinho CC, Oliveira LF. Effects of Functional Training and Calf Stretching on Risk of Falls in Older People: A Pilot Study. J Aging Phys Act. 2017 Apr;25(2):228-233. doi: 10.1123/japa.2015-0316. Epub 2016 Sep 29. PubMed PMID: 27684891.
No	Dorgo S, King GA, Bader JO, Limon JS. Comparing the effectiveness of peer mentoring and student mentoring in a 35-week fitness program for older adults. Arch Gerontol Geriatr. 2011 May-Jun;52(3):344-9. doi: 10.1016/j.archger.2010.04.007. PubMed PMID: 20537413; PubMed Central PMCID: PMC3285567.
No	Dorgo S, King GA, Bader JO, Limon JS. Outcomes of a peer mentor implemented fitness program in older adults: a quasi-randomized controlled trial. Int J Nurs Stud. 2013 Sep;50(9):1156-65. doi: 10.1016/j.ijnurstu.2012.12.006. Epub 2012 Dec 30. PubMed PMID: 23279966; PubMed Central PMCID: PMC3708998.
No	Dorgo S, King GA, Brickey GD. The application of peer mentoring to improve fitness in older adults. J Aging Phys Act. 2009 Jul;17(3):344-61. PubMed PMID: 19799104.
No	Drey M, Zech A, Freiberger E, Bertsch T, Uter W, Sieber CC, Pfeifer K, Bauer JM. Effects of strength training versus power training on physical performance in prefrail community-dwelling older adults. Gerontology. 2012;58(3):197-204. doi: 10.1159/000332207. Epub 2011 Nov 3. PubMed PMID: 22056537.
No	Dunlop WL, Beauchamp MR. Birds of a feather stay active together: a case study of an all-male older adult exercise program. J Aging Phys Act. 2013 Apr;21(2):222-32. Epub 2012 Aug 14. PubMed PMID: 22899819.
No	Effect of a Structured Exercise Program on the Overall Burden of Major Mobility Disability Among Older Adults. Ann Intern Med. 2016 Dec 20;165(12). doi: 10.7326/P16-9023. Epub 2016 Sep 27. PubMed PMID: 27668811.
No	Elley CR, Robertson MC, Garrett S, Kerse NM, McKinlay E, Lawton B, Moriarty H, Moyes SA, Campbell AJ. Effectiveness of a falls-and-fracture nurse coordinator to reduce falls: a randomized, controlled trial of at-risk older adults. J Am Geriatr Soc. 2008 Aug;56(8):1383-9. doi: 10.1111/j.1532-5415.2008.01802.x. PubMed PMID: 18808597.
No	Elsangedy HM, Krause MP, Krinski K, Alves RC, Hsin Nery Chao C, da Silva SG. Is the self-selected resistance exercise intensity by older women consistent with the American College of Sports Medicine guidelines to improve muscular fitness? J Strength Cond Res. 2013 Jul;27(7):1877-84. doi: 10.1519/JSC.0b013e3182736cfa. PubMed PMID: 23792939.
No	Eyigor S, Karapolat H, Durmaz B, Ibisoglu U, Cakir S. A randomized controlled trial of Turkish folklore dance on the physical performance, balance, depression and quality of life in older women. Arch Gerontol Geriatr. 2009 Jan-Feb;48(1):84-8. Epub 2008 Feb 20. PubMed PMID: 18068829.
No	Eyigor S, Karapolat H, Durmaz B. Effects of a group-based exercise program on the physical performance, muscle strength and quality of life in older women. Arch Gerontol Geriatr. 2007 Nov-Dec;45(3):259-71. Epub 2007 Feb 15. PubMed PMID: 17303264.
No	Faber MJ, Bosscher RJ, Chin A Paw MJ, van Wieringen PC. Effects of exercise programs on falls and mobility in frail and pre-frail older adults: A multicenter randomized controlled trial. Arch Phys Med Rehabil. 2006 Jul;87(7):885-96. PubMed PMID: 16813773.
No	Fahlman MM, Topp R, McNevin N, Morgan AL, Boardley DJ. Structured exercise in older adults with limited functional ability. J Gerontol Nurs. 2007 Jun;33(6):32-9. PubMed PMID: 17598625.
No	Fairhall N, Sherrington C, Kurrle SE, Lord SR, Lockwood K, Cameron ID. Effect of a multifactorial interdisciplinary intervention on mobility-related disability in frail older people: randomised controlled trial. BMC Med. 2012 Oct 15;10:120. doi: 10.1186/1741-7015-10-120. PubMed PMID: 23067364; PubMed Central PMCID: PMC3517433.
No	Farag I, Howard K, Hayes AJ, Ferreira ML, Lord SR, Close JT, Vogler C, Dean CM, Cumming RG, Sherrington C. Cost-effectiveness of a Home-Exercise Program Among Older People After Hospitalization. J Am Med Dir Assoc. 2015 Jun 1;16(6):490-6. doi: 10.1016/j.jamda.2015.01.075. Epub 2015 Feb 18. PubMed PMID: 25703448.
No	Farag I, Howard K, O'Rourke S, Ferreira ML, Lord SR, Close JC, Vogler C, Dean CM, Cumming RG, Sherrington C. Health and social support services in older adults recently discharged from hospital: service utilisation and costs and exploration of the impact of a home-exercise intervention. BMC Geriatr. 2016 Apr 18;16:82. doi: 10.1186/s12877-016-0254-x. PubMed PMID: 27089927; PubMed Central PMCID: PM…
No	Fedor A, Garcia S, Gunstad J. The effects of a brief, water-based exercise intervention on cognitive function in older adults. Arch Clin Neuropsychol. 2015 Mar;30(2):139-47. doi: 10.1093/arclin/acv001. Epub 2015 Jan 31. PubMed PMID: 25638041.
No	Ferrara CM, Goldberg AP, Ortmeyer HK, Ryan AS. Effects of aerobic and resistive exercise training on glucose disposal and skeletal muscle metabolism in older men. J Gerontol A Biol Sci Med Sci. 2006 May;61(5):480-7. PubMed PMID: 16720745.
No	Filipe Marmeleira JF, Soares de Melo FM, Tlemcani M, Godinho MA. Exercise can improve speed of behavior in older drivers. J Aging Phys Act. 2011 Jan;19(1):48-61. PubMed PMID: 21285475.
No	Fisken AL, Waters DL, Hing WA, Steele M, Keogh JW. Comparative effects of 2 aqua exercise programs on physical function, balance, and perceived quality of life in older adults with osteoarthritis. J Geriatr Phys Ther. 2015 Jan-Mar;38(1):17-27. doi: 10.1519/JPT.0000000000000019. PubMed PMID: 24743752.
No	Forkan R, Pumper B, Smyth N, Wirkkala H, Ciol MA, Shumway-Cook A. Exercise adherence following physical therapy intervention in older adults with impaired balance. Phys Ther. 2006 Mar;86(3):401-10. PubMed PMID: 16506876.
No	Franco MR, Howard K, Sherrington C, Rose J, Ferreira PH, Ferreira ML. Smallest worthwhile effect of exercise programs to prevent falls among older people: estimates from benefit-harm trade-off and discrete choice methods. Age Ageing. 2016 Nov;45(6):806-812. Epub 2016 Jun 27. PubMed PMID: 27496928.
No	Fukukawa Y, Kozakai R, Niino N, Nishita Y, Ando F, Shimokata H. Social support as a moderator in a fall prevention program for older adults. J Gerontol Nurs. 2008 May;34(5):19-25; quiz 26-7. PubMed PMID: 18512630.
No	Geraedts HA, Zijlstra W, Zhang W, Bulstra S, Stevens M. Adherence to and effectiveness of an individually tailored home-based exercise program for frail older adults, driven by mobility monitoring: design of a prospective cohort study. BMC Public Health. 2014 Jun 7;14:570. doi: 10.1186/1471-2458-14-570. PubMed PMID: 24908049; PubMed Central PMCID: PMC4066276.
No	Geraedts HA, Zijlstra W, Zhang W, Spoorenberg SL, Báez M, Far IK, Baldus H, Stevens M. A Home-Based Exercise Program Driven by Tablet Application and Mobility Monitoring for Frail Older Adults: Feasibility and Practical Implications. Prev Chronic Dis. 2017 Feb 2;14:E12. doi: 10.5888/pcd14.160227. PubMed PMID: 28152361; PubMed Central PMCID: PMC5303650.
No	Gianoudis J, Bailey CA, Ebeling PR, Nowson CA, Sanders KM, Hill K, Daly RM. Effects of a targeted multimodal exercise program incorporating high-speed power training on falls and fracture risk factors in older adults: a community-based randomized controlled trial. J Bone Miner Res. 2014 Jan;29(1):182-91. doi: 10.1002/jbmr.2014. PubMed PMID: 23775701.
No	Gill DP, Gregory MA, Zou G, Liu-Ambrose T, Shigematsu R, Hachinski V, Fitzgerald C, Petrella RJ. The Healthy Mind, Healthy Mobility Trial: A Novel Exercise Program for Older Adults. Med Sci Sports Exerc. 2016 Feb;48(2):297-306. doi: 10.1249/MSS.0000000000000758. PubMed PMID: 26285025.
No	Gillette DB, Petrescu-Prahova M, Herting JR, Belza B. A Pilot Study of Determinants of Ongoing Participation in EnhanceFitness: A Community-Based Group Exercise Program for Older Adults. J Geriatr Phys Ther. 2015 Oct-Dec;38(4):194-201. doi: 10.1519/JPT.0000000000000041. PubMed PMID: 25695473; PubMed Central PMCID: PMC4540700.
No	Giné-Garriga M, Guerra M, Pagès E, Manini TM, Jiménez R, Unnithan VB. The effect of functional circuit training on physical frailty in frail older adults: a randomized controlled trial. J Aging Phys Act. 2010 Oct;18(4):401-24. PubMed PMID: 20956842.
No	Goble DJ, Hearn MC, Baweja HS. Combination of BTrackS and Geri-Fit as a targeted approach for assessing and reducing the postural sway of older adults with high fall risk. Clin Interv Aging. 2017 Feb 10;12:351-357. doi: 10.2147/CIA.S131047. eCollection 2017. PubMed PMID: 28228655; PubMed Central PMCID: PMC5312691.
No	Gothe NP, Wójcicki TR, Olson EA, Fanning J, Awick E, Chung HD, Zuniga KE, Mackenzie MJ, Motl RW, McAuley E. Physical activity levels and patterns in older adults: the influence of a DVD-based exercise program. J Behav Med. 2015 Feb;38(1):91-7. doi: 10.1007/s10865-014-9581-6. Epub 2014 Jun 26. PubMed PMID: 24966113; PubMed Central PMCID: PMC5515285.
No	Granacher U, Lacroix A, Muehlbauer T, Roettger K, Gollhofer A. Effects of core instability strength training on trunk muscle strength, spinal mobility, dynamic balance and functional mobility in older adults. Gerontology. 2013;59(2):105-13. doi: 10.1159/000343152. Epub 2012 Oct 24. PubMed PMID: 23108436.
No	Grubbs B, Artese A, Schmitt K, Cormier E, Panton L. A Pilot Study to Assess the Feasibility of Group Exercise and Animal-Assisted Therapy in Older Adults. J Aging Phys Act. 2016 Apr;24(2):322-31. doi: 10.1123/japa.2015-0107. Epub 2015 Oct 6. PubMed PMID: 26439234.
No	Hale LA, Waters D, Herbison P. A randomized controlled trial to investigate the effects of water-based exercise to improve falls risk and physical function in older adults with lower-extremity osteoarthritis. Arch Phys Med Rehabil. 2012 Jan;93(1):27-34. doi: 10.1016/j.apmr.2011.08.004. Epub 2011 Oct 7. PubMed PMID: 21982325.
[truncated: 5,164 more rows]

## Sheet: Abstracts
Yes	Asadi, Abbas; Saez de Villarreal, Eduardo; Arazi, Hamid_THE EFFECTS OF PLYOMETRIC TYPE NEUROMUSCULAR TRAINING ON POSTURAL CONTROL PERFORMANCE OF MALE TEAM BASKETBALL PLAYERS_JOURNAL OF STRENGTH AND CONDITIONING RESEARCH_29_7_1870_1875__10.1519/JSC.0000000000000832_42186_2015
[truncated: 95 more rows]

[truncated: 3 more sheets: Full, Diagnostic, ROB]
